# Supplementary material for: Development of a qPCR assay for Fasciola spp. identification and a deep amplicon sequencing method for differentiation of fluke species in UK livestock
Source: PLoS Negl Trop Dis. 2026 Feb 17;20(2):e0014006. doi: 10.1371/journal.pntd.0014006 (PMC12928598; doi:10.1371/journal.pntd.0014006)
Supplement: S5 File — (XLSX) [file pntd.0014006.s006.xlsx]

## Sheet: Explanation of sheets
Name of sheet	explanation
All reads distribution	Summary of all raw sequence reads obtained from natural infections, generated using Mothur 1.41.0
Blasted_sorted_reads	FASTA files from all samples were subjected to NCBI BLAST, and the counts of verified sequence reads are presented. The file also includes county names and fluke egg counts determined by microscopy.
Flukes_cattle	Percentages of fluke species identified in field samples collected from cattle.
Flukes_sheep	Percentages of fluke species identified in various field samples collected from sheep.
Read average and range cattle	Sequence reads average and range in cattle samples
Reads average and range sheep	Sequence reads average and range in sheep samples

## Sheet: All reads distribution
taxlevel	rankID	taxon	daughterlevels	total	1	10	100	101	102	103	104	105	106	107	108	109	11	110	111	112	113	114	115	116	117	118	119	12	120	121	122	123	124	125	126	127	128	129	13	130	131	132	133	134	135	14	15	16	17
0	0	Root	1	1116046	449	7	5231	5087	4644	1337	5599	4871	759	1231	3970	6601	332	22	9881	6614	6490	6539	3903	2316	2706	1205	918	398	1056	2351	7781	6678	7416	8821	6235	3853	7923	40	489	5572	3069	2536	4497	3810	3514	6919	843	710	2550
1	0.1	Eukaryota	1	1116046	449	7	5231	5087	4644	1337	5599	4871	759	1231	3970	6601	332	22	9881	6614	6490	6539	3903	2316	2706	1205	918	398	1056	2351	7781	6678	7416	8821	6235	3853	7923	40	489	5572	3069	2536	4497	3810	3514	6919	843	710	2550
2	0.1.1	Metazoa	3	1116046	449	7	5231	5087	4644	1337	5599	4871	759	1231	3970	6601	332	22	9881	6614	6490	6539	3903	2316	2706	1205	918	398	1056	2351	7781	6678	7416	8821	6235	3853	7923	40	489	5572	3069	2536	4497	3810	3514	6919	843	710	2550
3	0.1.1.1	Metazoa_unclassified	1	12	0	0	0	0	0	0	0	0	2	1	0	0	0	0	0	0	0	0	0	0	0	0	0	0	0	0	0	0	0	0	0	0	0	0	0	0	0	0	0	0	0	0	0	0	0
4	0.1.1.1.1	Metazoa_unclassified	1	12	0	0	0	0	0	0	0	0	2	1	0	0	0	0	0	0	0	0	0	0	0	0	0	0	0	0	0	0	0	0	0	0	0	0	0	0	0	0	0	0	0	0	0	0	0
5	0.1.1.1.1.1	Metazoa_unclassified	1	12	0	0	0	0	0	0	0	0	2	1	0	0	0	0	0	0	0	0	0	0	0	0	0	0	0	0	0	0	0	0	0	0	0	0	0	0	0	0	0	0	0	0	0	0	0
6	0.1.1.1.1.1.1	Metazoa_unclassified	1	12	0	0	0	0	0	0	0	0	2	1	0	0	0	0	0	0	0	0	0	0	0	0	0	0	0	0	0	0	0	0	0	0	0	0	0	0	0	0	0	0	0	0	0	0	0
7	0.1.1.1.1.1.1.1	Metazoa_unclassified	1	12	0	0	0	0	0	0	0	0	2	1	0	0	0	0	0	0	0	0	0	0	0	0	0	0	0	0	0	0	0	0	0	0	0	0	0	0	0	0	0	0	0	0	0	0	0
8	0.1.1.1.1.1.1.1.1	Metazoa_unclassified	1	12	0	0	0	0	0	0	0	0	2	1	0	0	0	0	0	0	0	0	0	0	0	0	0	0	0	0	0	0	0	0	0	0	0	0	0	0	0	0	0	0	0	0	0	0	0
9	0.1.1.1.1.1.1.1.1.1	Metazoa_unclassified	1	12	0	0	0	0	0	0	0	0	2	1	0	0	0	0	0	0	0	0	0	0	0	0	0	0	0	0	0	0	0	0	0	0	0	0	0	0	0	0	0	0	0	0	0	0	0
10	0.1.1.1.1.1.1.1.1.1.1	Metazoa_unclassified	1	12	0	0	0	0	0	0	0	0	2	1	0	0	0	0	0	0	0	0	0	0	0	0	0	0	0	0	0	0	0	0	0	0	0	0	0	0	0	0	0	0	0	0	0	0	0
11	0.1.1.1.1.1.1.1.1.1.1.1	Metazoa_unclassified	1	12	0	0	0	0	0	0	0	0	2	1	0	0	0	0	0	0	0	0	0	0	0	0	0	0	0	0	0	0	0	0	0	0	0	0	0	0	0	0	0	0	0	0	0	0	0
12	0.1.1.1.1.1.1.1.1.1.1.1.1	Metazoa_unclassified	1	12	0	0	0	0	0	0	0	0	2	1	0	0	0	0	0	0	0	0	0	0	0	0	0	0	0	0	0	0	0	0	0	0	0	0	0	0	0	0	0	0	0	0	0	0	0
13	0.1.1.1.1.1.1.1.1.1.1.1.1.1	Metazoa_unclassified	0	12	0	0	0	0	0	0	0	0	2	1	0	0	0	0	0	0	0	0	0	0	0	0	0	0	0	0	0	0	0	0	0	0	0	0	0	0	0	0	0	0	0	0	0	0	0
3	0.1.1.2	Platyhelminthes	1	1114212	449	7	5231	5087	4644	1337	5599	4871	691	1162	3970	6601	332	22	9880	6614	6490	6539	3903	2316	2706	1205	918	398	1054	2351	7781	6677	7416	8821	6235	3853	7923	40	489	5572	3069	2536	4497	3810	3513	6919	754	710	2550
4	0.1.1.2.1	Trematoda	1	1114212	449	7	5231	5087	4644	1337	5599	4871	691	1162	3970	6601	332	22	9880	6614	6490	6539	3903	2316	2706	1205	918	398	1054	2351	7781	6677	7416	8821	6235	3853	7923	40	489	5572	3069	2536	4497	3810	3513	6919	754	710	2550
5	0.1.1.2.1.1	Digenea	1	1114212	449	7	5231	5087	4644	1337	5599	4871	691	1162	3970	6601	332	22	9880	6614	6490	6539	3903	2316	2706	1205	918	398	1054	2351	7781	6677	7416	8821	6235	3853	7923	40	489	5572	3069	2536	4497	3810	3513	6919	754	710	2550
6	0.1.1.2.1.1.1	Plagiorchiida	3	1114212	449	7	5231	5087	4644	1337	5599	4871	691	1162	3970	6601	332	22	9880	6614	6490	6539	3903	2316	2706	1205	918	398	1054	2351	7781	6677	7416	8821	6235	3853	7923	40	489	5572	3069	2536	4497	3810	3513	6919	754	710	2550
7	0.1.1.2.1.1.1.1	Echinostomata	1	490293	95	0	798	206	445	3	45	3	1	170	1	0	1	13	2	440	0	0	1	2310	2696	1196	913	50	1052	2	2	1950	194	0	0	0	1	4	29	1	3060	2522	4481	3805	3499	1	146	1	538
8	0.1.1.2.1.1.1.1.1	Echinostomatoidea	1	490293	95	0	798	206	445	3	45	3	1	170	1	0	1	13	2	440	0	0	1	2310	2696	1196	913	50	1052	2	2	1950	194	0	0	0	1	4	29	1	3060	2522	4481	3805	3499	1	146	1	538
9	0.1.1.2.1.1.1.1.1.1	Fasciolidae	1	490293	95	0	798	206	445	3	45	3	1	170	1	0	1	13	2	440	0	0	1	2310	2696	1196	913	50	1052	2	2	1950	194	0	0	0	1	4	29	1	3060	2522	4481	3805	3499	1	146	1	538
10	0.1.1.2.1.1.1.1.1.1.1	Fasciola	3	490293	95	0	798	206	445	3	45	3	1	170	1	0	1	13	2	440	0	0	1	2310	2696	1196	913	50	1052	2	2	1950	194	0	0	0	1	4	29	1	3060	2522	4481	3805	3499	1	146	1	538
11	0.1.1.2.1.1.1.1.1.1.1.1	Fasciola_gigantica	1	688	0	0	0	1	0	0	0	0	1	27	0	0	0	0	0	0	0	0	0	0	0	0	0	11	0	0	0	0	0	0	0	0	0	0	0	1	0	0	0	0	6	0	1	1	368
12	0.1.1.2.1.1.1.1.1.1.1.1.1	Fasciola_gigantica_unclassified	1	688	0	0	0	1	0	0	0	0	1	27	0	0	0	0	0	0	0	0	0	0	0	0	0	11	0	0	0	0	0	0	0	0	0	0	0	1	0	0	0	0	6	0	1	1	368
13	0.1.1.2.1.1.1.1.1.1.1.1.1.1	Fasciola_gigantica_unclassified	0	688	0	0	0	1	0	0	0	0	1	27	0	0	0	0	0	0	0	0	0	0	0	0	0	11	0	0	0	0	0	0	0	0	0	0	0	1	0	0	0	0	6	0	1	1	368
11	0.1.1.2.1.1.1.1.1.1.1.2	Fasciola_hepatica	1	489439	95	0	798	205	445	3	45	3	0	141	36	0	1	13	2	440	0	0	1	2308	2696	1196	913	39	1052	2	2	1949	194	0	0	0	1	4	29	0	3059	2522	4481	3805	3493	1	145	0	158
12	0.1.1.2.1.1.1.1.1.1.1.2.1	Fasciola_hepatica_unclassified	1	489439	95	0	798	205	445	3	45	3	0	141	36	0	1	13	2	440	0	0	1	2308	2696	1196	913	39	1052	2	2	1949	194	0	0	0	1	4	29	0	3059	2522	4481	3805	3493	1	145	0	158
13	0.1.1.2.1.1.1.1.1.1.1.2.1.1	Fasciola_hepatica_unclassified	0	489439	95	0	798	205	445	3	45	3	0	141	36	0	1	13	2	440	0	0	1	2308	2696	1196	913	39	1052	2	2	1949	194	0	0	0	1	4	29	0	3059	2522	4481	3805	3493	1	145	0	158
11	0.1.1.2.1.1.1.1.1.1.1.3	Fasciola_unclassified	1	166	0	0	0	0	0	0	0	0	0	2	0	0	0	0	0	0	0	0	0	2	0	0	0	0	0	0	0	1	0	0	0	0	0	0	0	0	1	0	0	0	0	0	0	0	12
12	0.1.1.2.1.1.1.1.1.1.1.3.1	Fasciola_unclassified	1	166	0	0	0	0	0	0	0	0	0	2	0	0	0	0	0	0	0	0	0	2	0	0	0	0	0	0	0	1	0	0	0	0	0	0	0	0	1	0	0	0	0	0	0	0	12
13	0.1.1.2.1.1.1.1.1.1.1.3.1.1	Fasciola_unclassified	0	166	0	0	0	0	0	0	0	0	0	2	0	0	0	0	0	0	0	0	0	2	0	0	0	0	0	0	0	1	0	0	0	0	0	0	0	0	1	0	0	0	0	0	0	0	12
7	0.1.1.2.1.1.1.2	Plagiorchiida_unclassified	1	1	0	0	0	0	0	0	0	0	0	0	0	0	0	0	0	0	0	0	0	0	0	0	0	0	0	0	0	0	0	0	0	0	0	0	0	0	0	0	0	0	0	0	0	0	0
8	0.1.1.2.1.1.1.2.1	Plagiorchiida_unclassified	1	1	0	0	0	0	0	0	0	0	0	0	0	0	0	0	0	0	0	0	0	0	0	0	0	0	0	0	0	0	0	0	0	0	0	0	0	0	0	0	0	0	0	0	0	0	0
9	0.1.1.2.1.1.1.2.1.1	Plagiorchiida_unclassified	1	1	0	0	0	0	0	0	0	0	0	0	0	0	0	0	0	0	0	0	0	0	0	0	0	0	0	0	0	0	0	0	0	0	0	0	0	0	0	0	0	0	0	0	0	0	0
10	0.1.1.2.1.1.1.2.1.1.1	Plagiorchiida_unclassified	1	1	0	0	0	0	0	0	0	0	0	0	0	0	0	0	0	0	0	0	0	0	0	0	0	0	0	0	0	0	0	0	0	0	0	0	0	0	0	0	0	0	0	0	0	0	0
11	0.1.1.2.1.1.1.2.1.1.1.1	Plagiorchiida_unclassified	1	1	0	0	0	0	0	0	0	0	0	0	0	0	0	0	0	0	0	0	0	0	0	0	0	0	0	0	0	0	0	0	0	0	0	0	0	0	0	0	0	0	0	0	0	0	0
12	0.1.1.2.1.1.1.2.1.1.1.1.1	Plagiorchiida_unclassified	1	1	0	0	0	0	0	0	0	0	0	0	0	0	0	0	0	0	0	0	0	0	0	0	0	0	0	0	0	0	0	0	0	0	0	0	0	0	0	0	0	0	0	0	0	0	0
13	0.1.1.2.1.1.1.2.1.1.1.1.1.1	Plagiorchiida_unclassified	0	1	0	0	0	0	0	0	0	0	0	0	0	0	0	0	0	0	0	0	0	0	0	0	0	0	0	0	0	0	0	0	0	0	0	0	0	0	0	0	0	0	0	0	0	0	0
7	0.1.1.2.1.1.1.3	Pronocephalata	1	623918	354	7	4433	4881	4199	1334	5554	4868	690	992	3969	6601	331	9	9878	6174	6490	6539	3902	6	10	9	5	348	2	2349	7779	4727	7222	8821	6235	3853	7922	36	460	5571	9	14	16	5	14	6918	608	709	2012
8	0.1.1.2.1.1.1.3.1	Paramphistomoidea	3	623918	354	7	4433	4881	4199	1334	5554	4868	690	992	3969	6601	331	9	9878	6174	6490	6539	3902	6	10	9	5	348	2	2349	7779	4727	7222	8821	6235	3853	7922	36	460	5571	9	14	16	5	14	6918	608	709	2012
9	0.1.1.2.1.1.1.3.1.1	Gastrothylacidae	1	793	0	0	2	0	3	0	1	2	0	0	2	1	0	0	4	2	2	1	1	0	0	0	0	0	0	1	1	0	2	0	4	1	2	0	0	2	0	0	0	0	0	2	0	0	1
10	0.1.1.2.1.1.1.3.1.1.1	Gastrothylacidae_unclassified	1	793	0	0	2	0	3	0	1	2	0	0	2	1	0	0	4	2	2	1	1	0	0	0	0	0	0	1	1	0	2	0	4	1	2	0	0	2	0	0	0	0	0	2	0	0	1
11	0.1.1.2.1.1.1.3.1.1.1.1	Gastrothylacidae_unclassified	1	793	0	0	2	0	3	0	1	2	0	0	2	1	0	0	4	2	2	1	1	0	0	0	0	0	0	1	1	0	2	0	4	1	2	0	0	2	0	0	0	0	0	2	0	0	1
12	0.1.1.2.1.1.1.3.1.1.1.1.1	Gastrothylacidae_unclassified	1	793	0	0	2	0	3	0	1	2	0	0	2	1	0	0	4	2	2	1	1	0	0	0	0	0	0	1	1	0	2	0	4	1	2	0	0	2	0	0	0	0	0	2	0	0	1
13	0.1.1.2.1.1.1.3.1.1.1.1.1.1	Gastrothylacidae_unclassified	0	793	0	0	2	0	3	0	1	2	0	0	2	1	0	0	4	2	2	1	1	0	0	0	0	0	0	1	1	0	2	0	4	1	2	0	0	2	0	0	0	0	0	2	0	0	1
9	0.1.1.2.1.1.1.3.1.2	Paramphistomidae	4	620204	352	7	4418	4866	4173	1330	5531	4843	688	990	3953	6559	331	9	9835	6146	6456	6519	3875	6	10	8	5	347	2	2339	7748	4716	7187	8777	6187	3826	7890	36	458	5538	9	14	16	5	13	6898	604	707	1977
10	0.1.1.2.1.1.1.3.1.2.1	Calicophoron	2	617779	352	7	4418	4866	4173	1330	5531	4841	688	990	3953	6557	331	9	9834	6143	6455	6519	3875	6	10	8	4	347	2	2339	7748	4716	7187	8777	6187	3825	7890	36	340	5538	9	14	16	4	13	6898	603	707	343
11	0.1.1.2.1.1.1.3.1.2.1.1	Calicophoron_daubneyi	1	617601	352	7	4418	4863	4172	1330	5529	4841	687	990	3953	6554	331	9	9830	6141	6453	6517	3872	6	10	8	4	347	2	2338	7748	4711	7186	8777	6187	3824	7888	36	340	5535	9	14	16	4	13	6897	603	707	343
12	0.1.1.2.1.1.1.3.1.2.1.1.1	Calicophoron_daubneyi_unclassified	1	617601	352	7	4418	4863	4172	1330	5529	4841	687	990	3953	6554	331	9	9830	6141	6453	6517	3872	6	10	8	4	347	2	2338	7748	4711	7186	8777	6187	3824	7888	36	340	5535	9	14	16	4	13	6897	603	707	343
13	0.1.1.2.1.1.1.3.1.2.1.1.1.1	Calicophoron_daubneyi_unclassified	0	617601	352	7	4418	4863	4172	1330	5529	4841	687	990	3953	6554	331	9	9830	6141	6453	6517	3872	6	10	8	4	347	2	2338	7748	4711	7186	8777	6187	3824	7888	36	340	5535	9	14	16	4	13	6897	603	707	343
11	0.1.1.2.1.1.1.3.1.2.1.2	Calicophoron_unclassified	1	178	0	0	0	3	1	0	2	0	1	0	0	3	0	0	4	2	2	2	3	0	0	0	0	0	0	1	0	5	1	0	0	1	2	0	0	3	0	0	0	0	0	1	0	0	0
12	0.1.1.2.1.1.1.3.1.2.1.2.1	Calicophoron_unclassified	1	178	0	0	0	3	1	0	2	0	1	0	0	3	0	0	4	2	2	2	3	0	0	0	0	0	0	1	0	5	1	0	0	1	2	0	0	3	0	0	0	0	0	1	0	0	0
13	0.1.1.2.1.1.1.3.1.2.1.2.1.1	Calicophoron_unclassified	0	178	0	0	0	3	1	0	2	0	1	0	0	3	0	0	4	2	2	2	3	0	0	0	0	0	0	1	0	5	1	0	0	1	2	0	0	3	0	0	0	0	0	1	0	0	0
10	0.1.1.2.1.1.1.3.1.2.2	Explanatum	1	189	0	0	0	0	0	0	0	2	0	0	0	1	0	0	1	3	0	0	0	0	0	0	1	0	0	0	0	0	0	0	0	1	0	0	0	0	0	0	0	1	0	0	1	0	42
11	0.1.1.2.1.1.1.3.1.2.2.1	E.explanatum	1	189	0	0	0	0	0	0	0	2	0	0	0	1	0	0	1	3	0	0	0	0	0	0	1	0	0	0	0	0	0	0	0	1	0	0	0	0	0	0	0	1	0	0	1	0	42
12	0.1.1.2.1.1.1.3.1.2.2.1.1	E.explanatum_unclassified	1	189	0	0	0	0	0	0	0	2	0	0	0	1	0	0	1	3	0	0	0	0	0	0	1	0	0	0	0	0	0	0	0	1	0	0	0	0	0	0	0	1	0	0	1	0	42
13	0.1.1.2.1.1.1.3.1.2.2.1.1.1	E.explanatum_unclassified	0	189	0	0	0	0	0	0	0	2	0	0	0	1	0	0	1	3	0	0	0	0	0	0	1	0	0	0	0	0	0	0	0	1	0	0	0	0	0	0	0	1	0	0	1	0	42
10	0.1.1.2.1.1.1.3.1.2.3	Paramphistomidae_unclassified	1	5	0	0	0	0	0	0	0	0	0	0	0	1	0	0	0	0	0	0	0	0	0	0	0	0	0	0	0	0	0	0	0	0	0	0	0	0	0	0	0	0	0	0	0	0	0
11	0.1.1.2.1.1.1.3.1.2.3.1	Paramphistomidae_unclassified	1	5	0	0	0	0	0	0	0	0	0	0	0	1	0	0	0	0	0	0	0	0	0	0	0	0	0	0	0	0	0	0	0	0	0	0	0	0	0	0	0	0	0	0	0	0	0
12	0.1.1.2.1.1.1.3.1.2.3.1.1	Paramphistomidae_unclassified	1	5	0	0	0	0	0	0	0	0	0	0	0	1	0	0	0	0	0	0	0	0	0	0	0	0	0	0	0	0	0	0	0	0	0	0	0	0	0	0	0	0	0	0	0	0	0
13	0.1.1.2.1.1.1.3.1.2.3.1.1.1	Paramphistomidae_unclassified	0	5	0	0	0	0	0	0	0	0	0	0	0	1	0	0	0	0	0	0	0	0	0	0	0	0	0	0	0	0	0	0	0	0	0	0	0	0	0	0	0	0	0	0	0	0	0
10	0.1.1.2.1.1.1.3.1.2.4	Paramphistomum	1	2231	0	0	0	0	0	0	0	0	0	0	0	0	0	0	0	0	1	0	0	0	0	0	0	0	0	0	0	0	0	0	0	0	0	0	118	0	0	0	0	0	0	0	0	0	1592
11	0.1.1.2.1.1.1.3.1.2.4.1	Paramphistomum_epiclitum	1	2231	0	0	0	0	0	0	0	0	0	0	0	0	0	0	0	0	1	0	0	0	0	0	0	0	0	0	0	0	0	0	0	0	0	0	118	0	0	0	0	0	0	0	0	0	1592
12	0.1.1.2.1.1.1.3.1.2.4.1.1	Paramphistomum_epiclitum_unclassified	1	2231	0	0	0	0	0	0	0	0	0	0	0	0	0	0	0	0	1	0	0	0	0	0	0	0	0	0	0	0	0	0	0	0	0	0	118	0	0	0	0	0	0	0	0	0	1592
13	0.1.1.2.1.1.1.3.1.2.4.1.1.1	Paramphistomum_epiclitum_unclassified	0	2231	0	0	0	0	0	0	0	0	0	0	0	0	0	0	0	0	1	0	0	0	0	0	0	0	0	0	0	0	0	0	0	0	0	0	118	0	0	0	0	0	0	0	0	0	1592
9	0.1.1.2.1.1.1.3.1.3	Paramphistomoidea_unclassified	1	2921	2	0	13	15	23	4	22	23	2	2	14	41	0	0	39	26	32	19	26	0	0	1	0	1	0	9	30	11	33	44	44	26	30	0	2	31	0	0	0	0	1	18	4	2	34
10	0.1.1.2.1.1.1.3.1.3.1	Paramphistomoidea_unclassified	1	2921	2	0	13	15	23	4	22	23	2	2	14	41	0	0	39	26	32	19	26	0	0	1	0	1	0	9	30	11	33	44	44	26	30	0	2	31	0	0	0	0	1	18	4	2	34
11	0.1.1.2.1.1.1.3.1.3.1.1	Paramphistomoidea_unclassified	1	2921	2	0	13	15	23	4	22	23	2	2	14	41	0	0	39	26	32	19	26	0	0	1	0	1	0	9	30	11	33	44	44	26	30	0	2	31	0	0	0	0	1	18	4	2	34
12	0.1.1.2.1.1.1.3.1.3.1.1.1	Paramphistomoidea_unclassified	1	2921	2	0	13	15	23	4	22	23	2	2	14	41	0	0	39	26	32	19	26	0	0	1	0	1	0	9	30	11	33	44	44	26	30	0	2	31	0	0	0	0	1	18	4	2	34
13	0.1.1.2.1.1.1.3.1.3.1.1.1.1	Paramphistomoidea_unclassified	0	2921	2	0	13	15	23	4	22	23	2	2	14	41	0	0	39	26	32	19	26	0	0	1	0	1	0	9	30	11	33	44	44	26	30	0	2	31	0	0	0	0	1	18	4	2	34
3	0.1.1.3	Spiralia	1	1822	0	0	0	0	0	0	0	0	66	68	0	0	0	0	1	0	0	0	0	0	0	0	0	0	2	0	0	1	0	0	0	0	0	0	0	0	0	0	0	0	1	0	89	0	0
4	0.1.1.3.1	Lophotrochozoa	1	1822	0	0	0	0	0	0	0	0	66	68	0	0	0	0	1	0	0	0	0	0	0	0	0	0	2	0	0	1	0	0	0	0	0	0	0	0	0	0	0	0	1	0	89	0	0
5	0.1.1.3.1.1	Platyhelminthes	1	1822	0	0	0	0	0	0	0	0	66	68	0	0	0	0	1	0	0	0	0	0	0	0	0	0	2	0	0	1	0	0	0	0	0	0	0	0	0	0	0	0	1	0	89	0	0
6	0.1.1.3.1.1.1	Trematoda	1	1822	0	0	0	0	0	0	0	0	66	68	0	0	0	0	1	0	0	0	0	0	0	0	0	0	2	0	0	1	0	0	0	0	0	0	0	0	0	0	0	0	1	0	89	0	0
7	0.1.1.3.1.1.1.1	Digenea	1	1822	0	0	0	0	0	0	0	0	66	68	0	0	0	0	1	0	0	0	0	0	0	0	0	0	2	0	0	1	0	0	0	0	0	0	0	0	0	0	0	0	1	0	89	0	0
8	0.1.1.3.1.1.1.1.1	Plagiorchiida	1	1822	0	0	0	0	0	0	0	0	66	68	0	0	0	0	1	0	0	0	0	0	0	0	0	0	2	0	0	1	0	0	0	0	0	0	0	0	0	0	0	0	1	0	89	0	0
9	0.1.1.3.1.1.1.1.1.1	Xiphidiata	1	1822	0	0	0	0	0	0	0	0	66	68	0	0	0	0	1	0	0	0	0	0	0	0	0	0	2	0	0	1	0	0	0	0	0	0	0	0	0	0	0	0	1	0	89	0	0
10	0.1.1.3.1.1.1.1.1.1.1	Gorgoderoidea	1	1822	0	0	0	0	0	0	0	0	66	68	0	0	0	0	1	0	0	0	0	0	0	0	0	0	2	0	0	1	0	0	0	0	0	0	0	0	0	0	0	0	1	0	89	0	0
11	0.1.1.3.1.1.1.1.1.1.1.1	Dicrocoeliidae	1	1822	0	0	0	0	0	0	0	0	66	68	0	0	0	0	1	0	0	0	0	0	0	0	0	0	2	0	0	1	0	0	0	0	0	0	0	0	0	0	0	0	1	0	89	0	0
12	0.1.1.3.1.1.1.1.1.1.1.1.1	Dicrocoelium	2	1822	0	0	0	0	0	0	0	0	66	68	0	0	0	0	1	0	0	0	0	0	0	0	0	0	2	0	0	1	0	0	0	0	0	0	0	0	0	0	0	0	1	0	89	0	0
13	0.1.1.3.1.1.1.1.1.1.1.1.1.1	Dicrocoelium_dendriticum	0	4	0	0	0	0	0	0	0	0	0	0	0	0	0	0	0	0	0	0	0	0	0	0	0	0	0	0	0	0	0	0	0	0	0	0	0	0	0	0	0	0	0	0	0	0	0
13	0.1.1.3.1.1.1.1.1.1.1.1.1.2	Dicrocoelium_unclassified	0	1818	0	0	0	0	0	0	0	0	66	68	0	0	0	0	1	0	0	0	0	0	0	0	0	0	2	0	0	1	0	0	0	0	0	0	0	0	0	0	0	0	1	0	89	0	0
[truncated: 99 more columns]

## Sheet: Blasted_sorted_reads
County name	Gloucestershire	Gloucestershire	Wiltshire	Wiltshire	Wiltshire	Wiltshire	Wiltshire	Wiltshire	Cumbria	Cumbria	Cumbria	Cumbria	Gloucestershire	Cumbria	Devon	Devon	Devon	Cheshire	Cheshire	Cumbria	Cumbria	Cumbria	Cumbria	Cumbria	Cumbria	West Yorkshire	Derbyshire	Derbyshire	Derbyshire	Derbyshire	Staffordshire	Cumbria	Cheshire	Devon	staffordshire	Kent	Somerset	somerset	Somerset	Somerset	Colchester, Essex	Colchester, Essex	Colchester, Essex	Scottish Borders	Scottish Borders	Scottish Borders	Scottish Borders	Scottish Borders	Peeblesshire
BLAST varified reads
Sample ID	S NO_5_ITS2	S NO_6_ITS2	S NO_12_ITS2	S NO_13_ITS2	S NO_14_ITS2	S NO_15_ITS2	S NO_16_ITS2	S NO_17_ITS2	S NO_20_ITS2	S NO_21_ITS2	S NO_22_ITS2	S NO_24_ITS2	S_NO_27_ITS2	S_NO_32_ITS2	S_NO_33_ITS2	S_NO_34_ITS2	S_NO_36_ITS2	S_NO_38_ITS2	S_NO_40_ITS2	S_NO_43_ITS2	S_NO_44_ITS2	S_NO_45_ITS2	S_NO_46_ITS2	S_NO_47_ITS2	S_NO_48_ITS2	S_NO_49_ITS2	S_NO_60_ITS2	S_NO_61_ITS2	S_NO_62_ITS2	S_NO_67_ITS2	S_NO_74_ITS2	S_NO_75_ITS2	S_NO_86_ITS2	S_NO_103_ITS2	S_NO_120_ITS2	S_NO_122_ITS2	S_NO_131_ITS2	S_NO_137_ITS2	S_NO_194_ITS2	S_NO_195_ITS2	S_NO_202_ITS2	S_NO_203_ITS2	S_NO_205_ITS2	S_NO_213_ITS2	S_NO_214_ITS2	S_NO_230_ITS2	S_NO_231_ITS2	S_NO_232_ITS2	S_NO_241_ITS2
Miseq ID	1	2	3	4	5	6	7	8	9	10	11	12	13	14	15	16	17	18	19	20	21	22	23	24	25	26	27	28	29	30	31	32	33	34	35	36	37	38	39	40	41	42	44	45	46	47	48	49	51
Fasciola_hepatica	95	6	6	0	54	4	0	267	0	0	36	39	29	14	145	0	158	269	203	0	0	0	0	294	0	0	640	0	0	0	1623	2022	0	0	0	0	9	0	0	0	0	0	0	0	0	12	14	13	347
Calicophoron_daubneyi	352	675	7824	2250	904	3471	76	1004	50	0	331	347	340	6897	603	707	343	4504	0	6595	7940	5411	7087	0	14691	0	2252	10371	14083	8725	0	3528	8919	1118	11644	10094	11330	851	779	10345	0	6860	255	8231	6291	6768	11944	11044	1627
[truncated: 88 more columns]

## Sheet: Flukes_cattle
County name	Glos	Glos	Wiltshire	Wiltshire	Wiltshire	Wiltshire	Wiltshire	Wiltshire	Gloustershire	Cumbria	Cheshire	Cheshire	Cumbria	Cumbria	Cumbria	Cumbria	Cumbria	Cumbria	Derbyshire	Cheshire	Devon	Kent	Somerset	Peeblesshire	West Lothian	West Lothian	West Lothian	West Lothian	West Lothian	West Lothian	Peeblesshire	Dorset	Dorset	Dorset	Dorset	Dorset	Dorset	Peeblesshire	Peeblesshire	Peeblesshire	Peeblesshire	Peeblesshire	Peeblesshire	Dorset	Dorset	Dorset	West Dorset	West Dorset	West Dorset
Sample ID	S NO_5_ITS2	S NO_6_ITS2	S NO_12_ITS2	S NO_13_ITS2	S NO_14_ITS2	S NO_15_ITS2	S NO_16_ITS2	S NO_17_ITS2	S_NO_27_ITS2	S_NO_32_ITS2	S_NO_38_ITS2	S_NO_40_ITS2	S_NO_43_ITS2	S_NO_44_ITS2	S_NO_45_ITS2	S_NO_46_ITS2	S_NO_47_ITS2	S_NO_48_ITS2	S_NO_60_ITS2	S_NO_86_ITS2	S_NO_103_ITS2	S_NO_122_ITS2	S_NO_131_ITS2	S_NO_241_ITS2	S_NO_283_ITS2	S_NO_284_ITS2	S_NO_285_ITS2	S_NO_286_ITS2	S_NO_287_ITS2	S_NO_288_ITS2	S_NO_296_ITS2	S_NO_301_ITS2	S_NO_302_ITS2	S_NO_303_ITS2	S_NO_304_ITS2	S_NO_305_ITS2	S_NO_306_ITS2	S_NO_326_ITS2	S_NO_327_ITS2	S_NO_328_ITS2	S_NO_329_ITS2	S_NO_330_ITS2	S_NO_331_ITS2	S_NO_341_ITS2	S_NO_343_ITS2	S_NO_344_ITS2	S_NO_345_ITS2	S_NO_346_ITS2	S_NO_347_ITS2
Miseq ID	1	2	3	4	5	6	7	8	13	14	18	19	20	21	22	23	24	25	27	33	34	36	37	51	55	56	57	58	59	60	64	68	69	70	71	72	73	84	85	86	87	88	89	97	98	99	100	101	102
F. hepatica	95	6	6	0	54	4	0	267	29	14	269	203	0	0	0	0	294	0	640	0	0	0	9	347	0	0	16	0	6	18	0	758	1214	1180	969	885	720	5	0	2	0	8	8	1156	17	13	798	205	445
C. daubneyi	352	675	7824	2250	904	3471	76	1004	340	6897	4504	0	6595	7940	5411	7087	0	14691	2252	8919	1118	10094	11330	1627	2360	7024	6987	6334	8011	8309	10661	1355	1154	449	1056	1257	9525	12590	6568	13136	12645	8788	12937	985	7160	8156	4418	4863	4172
Percentage of sepcies presentation
Sample ID	S NO_5_ITS2	S NO_6_ITS2	S NO_12_ITS2	S NO_13_ITS2	S NO_14_ITS2	S NO_15_ITS2	S NO_16_ITS2	S NO_17_ITS2	S_NO_27_ITS2	S_NO_32_ITS2	S_NO_38_ITS2	S_NO_40_ITS2	S_NO_43_ITS2	S_NO_44_ITS2	S_NO_45_ITS2	S_NO_46_ITS2	S_NO_47_ITS2	S_NO_48_ITS2	S_NO_60_ITS2	S_NO_86_ITS2	S_NO_103_ITS2	S_NO_122_ITS2	S_NO_131_ITS2	S_NO_241_ITS2	S_NO_283_ITS2	S_NO_284_ITS2	S_NO_285_ITS2	S_NO_286_ITS2	S_NO_287_ITS2	S_NO_288_ITS2	S_NO_296_ITS2	S_NO_301_ITS2	S_NO_302_ITS2	S_NO_303_ITS2	S_NO_304_ITS2	S_NO_305_ITS2	S_NO_306_ITS2	S_NO_326_ITS2	S_NO_327_ITS2	S_NO_328_ITS2	S_NO_329_ITS2	S_NO_330_ITS2	S_NO_331_ITS2	S_NO_341_ITS2	S_NO_343_ITS2	S_NO_344_ITS2	S_NO_345_ITS2	S_NO_346_ITS2	S_NO_347_ITS2
Miseq ID	1	2	3	4	5	6	7	8	13	14	18	19	20	21	22	23	24	25	27	33	34	36	37	51	55	56	57	58	59	60	64	68	69	70	71	72	73	84	85	86	87	88	89	97	98	99	100	101	102
F. hepatica	95	6	6	0	54	4	0	267	29	14	269	203	0	0	0	0	294	0	640	0	0	0	9	347	0	0	16	0	6	18	0	758	1214	1180	969	885	720	5	0	2	0	8	8	1156	17	13	798	205	445
C. daubneyi	352	675	7824	2250	904	3471	76	1004	340	6897	4504	0	6595	7940	5411	7087	0	14691	2252	8919	1118	10094	11330	1627	2360	7024	6987	6334	8011	8309	10661	1355	1154	449	1056	1257	9525	12590	6568	13136	12645	8788	12937	985	7160	8156	4418	4863	4172
Total	447	681	7830	2250	958	3475	76	1271	369	6911	4773	203	6595	7940	5411	7087	294	14691	2892	8919	1118	10094	11339	1974	2360	7024	7003	6334	8017	8327	10661	2113	2368	1629	2025	2142	10245	12595	6568	13138	12645	8796	12945	2141	7177	8169	5216	5068	4617
Percentages
F. hepatica	21.2528	0.881057	0.0766284	0	5.63674	0.115108	0	21.0071	7.85908	0.202576	5.63587	100	0	0	0	0	100	0	22.13	0	0	0	0.0793721	17.5785	0	0	0.228474	0	0.074841	0.216164	0	35.8732	51.2669	72.4371	47.8519	41.3165	7.02782	0.0396983	0	0.015223	0	0.0909504	0.0617999	53.9935	0.236868	0.159138	15.2991	4.04499	9.63829
C. daubneyi	78.7472	99.1189	99.9234	100	94.3633	99.8849	100	78.9929	92.1409	99.7974	94.3641	0	100	100	100	100	0	100	77.87	100	100	100	99.9206	82.4215	100	100	99.7715	100	99.9252	99.7838	100	64.1268	48.7331	27.5629	52.1481	58.6835	92.9722	99.9603	100	99.9848	100	99.909	99.9382	46.0065	99.7631	99.8409	84.7009	95.955	90.3617
Total	100	100	100	100	100	100	100	100	100	100	100	100	100	100	100	100	100	100	100	100	100	100	100	100	100	100	100	100	100	100	100	100	100	100	100	100	100	100	100	100	100	100	100	100	100	100	100	100	100
Average and range
Miseq ID	1	2	3	4	5	6	7	8	13	14	18	19	20	21	22	23	24	25	27	33	34	36	37	51	55	56	57	58	59	60	64	68	69	70	71	72	73	84	85	86	87	88	89	97	98	99	100	101	102
F. hepatica	95	6	6	0	54	4	0	267	29	14	269	203	0	0	0	0	294	0	640	0	0	0	9	347	0	0	16	0	6	18	0	758	1214	1180	969	885	720	5	0	2	0	8	8	1156	17	13	798	205	445
C. daubneyi	352	675	7824	2250	904	3471	76	1004	340	6897	4504	0	6595	7940	5411	7087	0	14691	2252	8919	1118	10094	11330	1627	2360	7024	6987	6334	8011	8309	10661	1355	1154	449	1056	1257	9525	12590	6568	13136	12645	8788	12937	985	7160	8156	4418	4863	4172
[truncated: 19 more columns]

## Sheet: Flukes_sheep
County name	Cumbria	Cumbria	Cumbria	Cumbria	Devon	Devon	Devon	West Yorkshire	Derbyshire	Derbyshire	Derbyshire	Staffordshire	Cumbria	staffordshire	somerset	Somerset	Somerset	Colchester, Essex	Colchester, Essex	Colchester, Essex	Scottish Borders	Scottish Borders	Scottish Borders	Scottish Borders	Scottish Borders	Scottish Borders	Scottish Borders	Scotish Barders	Scotish Barders	Scotish Barders	Peeblesshire	Peeblesshire	Peeblesshire	South Lanarskshire	South Lanarskshire	South Lanarskshire	South Lanarskshire	Scottish Borders	Scottish Borders	Scottish Borders	Scottish Borders	South lanarkshire	South lanarkshire	South lanarkshire	South lanarkshire	South lanarkshire	South lanarkshire	South lanarkshire	Cumbria
Sample ID	S NO_20_ITS2	S NO_21_ITS2	S NO_22_ITS2	S NO_24_ITS2	S_NO_33_ITS2	S_NO_34_ITS2	S_NO_36_ITS2	S_NO_49_ITS2	S_NO_61_ITS2	S_NO_62_ITS2	S_NO_67_ITS2	S_NO_74_ITS2	S_NO_75_ITS2	S_NO_120_ITS2	S_NO_137_ITS2	S_NO_194_ITS2	S_NO_195_ITS2	S_NO_202_ITS2	S_NO_203_ITS2	S_NO_205_ITS2	S_NO_213_ITS2	S_NO_214_ITS2	S_NO_230_ITS2	S_NO_231_ITS2	S_NO_232_ITS2	S_NO_267_ITS2	S_NO_269_ITS2	S_NO_289_ITS2	S_NO_290_ITS2	S_NO_291_ITS2	S_NO_297_ITS2	S_NO_298_ITS2	S_NO_300_ITS2	S_NO_313_ITS2	S_NO_314_ITS2	S_NO_316_ITS2	S_NO_318_ITS2	S_NO_322_ITS2	S_NO_323_ITS2	S_NO_324_ITS2	S_NO_325_ITS2	S_NO_332_ITS2	S_NO_333_ITS2	S_NO_334_ITS2	S_NO_335_ITS2	S_NO_336_ITS2	S_NO_337_ITS2	S_NO_338_ITS2	S_NO_376_ITS2
Miseq ID	9	10	11	12	15	16	17	26	28	29	30	31	32	35	38	39	40	41	42	44	45	46	47	48	49	53	54	61	62	63	65	66	67	75	76	77	78	80	81	82	83	90	91	92	93	94	95	96	110
Fasciola_hepatica	0	0	36	39	145	0	158	0	0	0	0	1623	2022	0	0	0	0	0	0	0	0	0	12	14	13	0	0	6	5	0	144	1843	414	3	19	4279	7	1444	1327	0	1841	500	358	3	158	359	0	1888	13
Calicophoron_daubneyi	50	0	331	347	603	707	343	0	10371	14083	8725	0	3528	11644	851	779	10345	0	6860	255	8231	6291	6768	11944	11044	8315	4948	12426	6137	11792	0	1940	0	19254	6847	2707	6873	3919	0	897	2348	3699	3200	10490	5619	2811	5892	0	0
Percentage of sepcies presentation
Sample ID	S NO_20_ITS2	S NO_21_ITS2	S NO_22_ITS2	S NO_24_ITS2	S_NO_33_ITS2	S_NO_34_ITS2	S_NO_36_ITS2	S_NO_49_ITS2	S_NO_61_ITS2	S_NO_62_ITS2	S_NO_67_ITS2	S_NO_74_ITS2	S_NO_75_ITS2	S_NO_120_ITS2	S_NO_137_ITS2	S_NO_194_ITS2	S_NO_195_ITS2	S_NO_202_ITS2	S_NO_203_ITS2	S_NO_205_ITS2	S_NO_213_ITS2	S_NO_214_ITS2	S_NO_230_ITS2	S_NO_231_ITS2	S_NO_232_ITS2	S_NO_267_ITS2	S_NO_269_ITS2	S_NO_289_ITS2	S_NO_290_ITS2	S_NO_291_ITS2	S_NO_297_ITS2	S_NO_298_ITS2	S_NO_300_ITS2	S_NO_313_ITS2	S_NO_314_ITS2	S_NO_316_ITS2	S_NO_318_ITS2	S_NO_322_ITS2	S_NO_323_ITS2	S_NO_324_ITS2	S_NO_325_ITS2	S_NO_332_ITS2	S_NO_333_ITS2	S_NO_334_ITS2	S_NO_335_ITS2	S_NO_336_ITS2	S_NO_337_ITS2	S_NO_338_ITS2	S_NO_376_ITS2
Miseq ID	9	10	11	12	15	16	17	26	28	29	30	31	32	35	38	39	40	41	42	44	45	46	47	48	49	53	54	61	62	63	65	66	67	75	76	77	78	80	81	82	83	90	91	92	93	94	95	96	110
F. hepatica	0	0	36	39	145	0	158	0	0	0	0	1623	2022	0	0	0	0	0	0	0	0	0	12	14	13	0	0	6	5	0	144	1843	414	3	19	4279	7	1444	1327	0	1841	500	358	3	158	359	0	1888	13
C. daubneyi	50	0	331	347	603	707	343	0	10371	14083	8725	0	3528	11644	851	779	10345	0	6860	255	8231	6291	6768	11944	11044	8315	4948	12426	6137	11792	0	1940	0	19254	6847	2707	6873	3919	0	897	2348	3699	3200	10490	5619	2811	5892	0	0
Total	50	0	367	386	748	707	501	0	10371	14083	8725	1623	5550	11644	851	779	10345	0	6860	255	8231	6291	6780	11958	11057	8315	4948	12432	6142	11792	144	3783	414	19257	6866	6986	6880	5363	1327	897	4189	4199	3558	10493	5777	3170	5892	1888	13
Percentages
F. hepatica	0	0	9.80926	10.1036	19.385	0	31.5369	0	0	0	0	100	36.4324	0	0	0	0	0	0	0	0	0	0.176991	0.117076	0.117573	0	0	0.0482625	0.0814067	0	100	48.7179	100	0.0155788	0.276726	61.2511	0.101744	26.9252	100	0	43.9484	11.9076	10.0618	0.0285905	2.73498	11.3249	0	100	100
C. daubneyi	100	0	90.1907	89.8964	80.615	100	68.4631	0	100	100	100	0	63.5676	100	100	100	100	0	100	100	100	100	99.823	99.8829	99.8824	100	100	99.9517	99.9186	100	0	51.2821	0	99.9844	99.7233	38.7489	99.8983	73.0748	0	100	56.0516	88.0924	89.9382	99.9714	97.265	88.6751	100	0	0
Total	100	0	100	100	100	100	100	0	100	100	100	100	100	100	100	100	100	0	100	100	100	100	100	100	100	100	100	100	100	100	100	100	100	100	100	100	100	100	100	100	100	100	100	100	100	100	100	100	100
[truncated: 21 more columns]

## Sheet: Read average and range cattle
Average and range of sequence reads in cattle sample					Average
Miseq ID	19	24	132	135
F. hepatica	203	294	2522	3493	1628
Miseq ID	4	7	20	21	22	23	25	33	34	36	55	56	58	64	85	87	103	105	106	108	109	111	121	122	125	126	129	130	Average
C. daubneyi	2250	76	6595	7940	5411	7087	14691	8919	1118	10094	2360	7024	6334	10661	6568	12645	1330	4841	687	3953	6554	9830	2338	7748	8777	6187	36	5535	5985.32
mixed
Miseq ID	1	2	3	5	6	8	13	14	18	27	37	51	57	59	60	68	69	70	71	72	73	84	86	88	89	97	98	99	100	101	102	104	107	123	124	Average
F. hepatica	95	6	6	54	4	267	29	14	269	640	9	347	16	6	18	758	1214	1180	969	885	720	5	2	8	8	1156	17	13	798	205	445	45	141	1949	194
C. daubneyi	352	675	7824	904	3471	1004	340	6897	4504	2252	11330	1627	6987	8011	8309	1355	1154	449	1056	1257	9525	12590	13136	8788	12937	985	7160	8156	4418	4863	4172	5529	990	4711	7186
Total	447	681	7830	958	3475	1271	369	6911	4773	2892	11339	1974	7003	8017	8327	2113	2368	1629	2025	2142	10245	12595	13138	8796	12945	2141	7177	8169	5216	5068	4617	5574	1131	6660	7380	5354.17

## Sheet: Reads average and range sheep
Average and range of sequence reads in sheep sample
Miseq ID	31	65	67	81	96	110	116	117	118	119	120	131	133	134	ITS2FZY160i	ITS2FZY160ii	ITS2Inaki2	ITS2Inaki3	ITS2Inaki4	ITS2Inaki5	ITS2Inaki6	Average
F. hepatica	1623	144	414	1327	1888	13	2308	2696	1196	913	1052	3059	4481	3805	74027	64761	81800	85246	25450	54271	46328	21752.5
Miseq ID	9	16	28	29	30	35	38	39	40	42	44	45	46	53	54	63	82	95	113	114	115	127	128	Average
C. daubneyi	50	707	10371	14083	8725	11644	851	779	10345	6860	255	8231	6291	8315	4948	11792	897	5892	6453	6517	3872	3824	7888	6069.13
Miseq ID	11	12	15	17	32	47	48	49	61	62	66	75	76	77	78	80	83	90	91	92	93	94	112	Average
F. hepatica	36	39	145	158	2022	12	14	13	6	5	1843	3	19	4279	7	1444	1841	500	358	3	158	359	440
C. daubneyi	331	347	603	343	3528	6768	11944	11044	12426	6137	1940	19254	6847	2707	6873	3919	2348	3699	3200	10490	5619	2811	6141
Total	367	386	748	501	5550	6780	11958	11057	12432	6142	3783	19257	6866	6986	6880	5363	4189	4199	3558	10493	5777	3170	6581	6218.39
