# Supplementary material for: Development of a qPCR assay for Fasciola spp. identification and a deep amplicon sequencing method for differentiation of fluke species in UK livestock
Source: PLoS Negl Trop Dis. 2026 Feb 17;20(2):e0014006. doi: 10.1371/journal.pntd.0014006 (PMC12928598; doi:10.1371/journal.pntd.0014006)
Supplement: S4 Table — (XLSX) [file pntd.0014006.s010.xlsx]

## Sheet: Deep amplicon seq. stats 
Project	Miseq_Sample ID	Library Name*/sample name	Barcode Sequence	# Reads	Yield (Mbases)	Mean Quality Score	% Bases >= 30	i7 Index Name*	i7 Index Sequence*	i5 Index Name*	i5 Index Sequence*
40-1004153947	1	S NO_5_ITS2	TAAGGCGA+TAGATCGC	1631	1	27.26	57.93	N701	TAAGGCGA	N501	TAGATCGC
40-1004153947	2	S NO_6_ITS2	CGTACTAG+TAGATCGC	3162	2	25.9	53.05	N702	CGTACTAG	N501	TAGATCGC
40-1004153947	3	S NO_12_ITS2	AGGCAGAA+TAGATCGC	11389	7	32.4	76.55	N703	AGGCAGAA	N501	TAGATCGC
40-1004153947	4	S NO_13_ITS2	TCCTGAGC+TAGATCGC	3563	2	32.24	75.81	N704	TCCTGAGC	N501	TAGATCGC
40-1004153947	5	S NO_14_ITS2	GGACTCCT+TAGATCGC	3314	2	27.05	57.22	N705	GGACTCCT	N501	TAGATCGC
40-1004153947	6	S NO_15_ITS2	TAGGCATG+TAGATCGC	5353	3	32.11	75.46	N706	TAGGCATG	N501	TAGATCGC
40-1004153947	7	S NO_16_ITS2	GTGTGTAG+TAGATCGC	589	0	26.44	55.15	N707	GTGTGTAG	N501	TAGATCGC
40-1004153947	8	S NO_17_ITS2	CAGAGAGG+TAGATCGC	6599	4	25.46	51.31	N708	CAGAGAGG	N501	TAGATCGC
40-1004153947	9	S NO_20_ITS2	GCTAGGGT+TAGATCGC	1168	1	25.58	52.14	N709	GCTAGGGT	N501	TAGATCGC
40-1004153947	10	S NO_21_ITS2	CGAGGCTG+TAGATCGC	1211	1	24.32	47.21	N710	CGAGGCTG	N501	TAGATCGC
40-1004153947	11	S NO_22_ITS2	AAGAGGCA+TAGATCGC	2835	2	26.17	54.44	N711	AAGAGGCA	N501	TAGATCGC
40-1004153947	12	S NO_24_ITS2	GTAGAGGA+TAGATCGC	1621	1	26.22	54.2	N712	GTAGAGGA	N501	TAGATCGC
40-1004153947	13	S_NO_27_ITS2	TAAGGCGA+CTCTCTAT	1979	1	25.9	52.96	N701	TAAGGCGA	N502	CTCTCTAT
40-1004153947	14	S_NO_32_ITS2	CGTACTAG+CTCTCTAT	9012	5	32.78	78.29	N702	CGTACTAG	N502	CTCTCTAT
40-1004153947	15	S_NO_33_ITS2	AGGCAGAA+CTCTCTAT	3040	2	30.5	69.58	N703	AGGCAGAA	N502	CTCTCTAT
40-1004153947	16	S_NO_34_ITS2	TCCTGAGC+CTCTCTAT	2445	1	29.73	66.98	N704	TCCTGAGC	N502	CTCTCTAT
40-1004153947	17	S_NO_36_ITS2	GGACTCCT+CTCTCTAT	5830	4	29.27	65.43	N705	GGACTCCT	N502	CTCTCTAT
40-1004153947	18	S_NO_38_ITS2	TAGGCATG+CTCTCTAT	7866	5	30.82	70.99	N706	TAGGCATG	N502	CTCTCTAT
40-1004153947	19	S_NO_40_ITS2	GTGTGTAG+CTCTCTAT	3541	2	25.12	49.97	N707	GTGTGTAG	N502	CTCTCTAT
40-1004153947	20	S_NO_43_ITS2	CAGAGAGG+CTCTCTAT	9324	6	32.48	76.85	N708	CAGAGAGG	N502	CTCTCTAT
40-1004153947	21	S_NO_44_ITS2	GCTAGGGT+CTCTCTAT	10086	6	32.96	78.94	N709	GCTAGGGT	N502	CTCTCTAT
40-1004153947	22	S_NO_45_ITS2	CGAGGCTG+CTCTCTAT	7065	4	32.93	78.75	N710	CGAGGCTG	N502	CTCTCTAT
40-1004153947	23	S_NO_46_ITS2	AAGAGGCA+CTCTCTAT	9549	6	32.69	77.82	N711	AAGAGGCA	N502	CTCTCTAT
40-1004153947	24	S_NO_47_ITS2	GTAGAGGA+CTCTCTAT	1209	1	27.82	59.86	N712	GTAGAGGA	N502	CTCTCTAT
40-1004153947	25	S_NO_48_ITS2	TAAGGCGA+TATCCTCT	19020	11	32.86	78.51	N701	TAAGGCGA	N503	TATCCTCT
40-1004153947	26	S_NO_49_ITS2	CGTACTAG+TATCCTCT	8850	5	31.19	71.86	N702	CGTACTAG	N503	TATCCTCT
40-1004153947	27	S_NO_60_ITS2	AGGCAGAA+TATCCTCT	9600	6	28.72	63.25	N703	AGGCAGAA	N503	TATCCTCT
40-1004153947	28	S_NO_61_ITS2	TCCTGAGC+TATCCTCT	14108	8	32.65	77.86	N704	TCCTGAGC	N503	TATCCTCT
40-1004153947	29	S_NO_62_ITS2	GGACTCCT+TATCCTCT	17842	11	33.17	79.7	N705	GGACTCCT	N503	TATCCTCT
40-1004153947	30	S_NO_67_ITS2	TAGGCATG+TATCCTCT	11780	7	32.58	77.42	N706	TAGGCATG	N503	TATCCTCT
40-1004153947	31	S_NO_74_ITS2	GTGTGTAG+TATCCTCT	5144	3	30.94	70.72	N707	GTGTGTAG	N503	TATCCTCT
40-1004153947	32	S_NO_75_ITS2	CAGAGAGG+TATCCTCT	9667	6	31.9	74.8	N708	CAGAGAGG	N503	TATCCTCT
40-1004153947	33	S_NO_86_ITS2	GCTAGGGT+TATCCTCT	12023	7	32.79	78.15	N709	GCTAGGGT	N503	TATCCTCT
40-1004153947	34	S_NO_103_ITS2	CGAGGCTG+TATCCTCT	7136	4	26.17	54.07	N710	CGAGGCTG	N503	TATCCTCT
40-1004153947	35	S_NO_120_ITS2	AAGAGGCA+TATCCTCT	15212	9	32.89	78.54	N711	AAGAGGCA	N503	TATCCTCT
40-1004153947	36	S_NO_122_ITS2	GTAGAGGA+TATCCTCT	14460	9	32.3	76.24	N712	GTAGAGGA	N503	TATCCTCT
40-1004153947	37	S_NO_131_ITS2	TAAGGCGA+AGAGTAGA	17241	10	31.62	73.59	N701	TAAGGCGA	N504	AGAGTAGA
40-1004153947	38	S_NO_137_ITS2	CGTACTAG+AGAGTAGA	7416	4	27.99	60.32	N702	CGTACTAG	N504	AGAGTAGA
40-1004153947	39	S_NO_194_ITS2	AGGCAGAA+AGAGTAGA	6489	4	31.09	71.21	N703	AGGCAGAA	N504	AGAGTAGA
40-1004153947	40	S_NO_195_ITS2	TCCTGAGC+AGAGTAGA	14747	9	32.16	75.57	N704	TCCTGAGC	N504	AGAGTAGA
40-1004153947	41	S_NO_202_ITS2	GGACTCCT+AGAGTAGA	1982	1	28.89	63.72	N705	GGACTCCT	N504	AGAGTAGA
40-1004153947	42	S_NO_203_ITS2	TAGGCATG+AGAGTAGA	11492	7	31.1	71.7	N706	TAGGCATG	N504	AGAGTAGA
40-1004153947	43	NC	GTGTGTAG+AGAGTAGA	106	0	25.05	49.85	N707	GTGTGTAG	N504	AGAGTAGA
40-1004153947	44	S_NO_205_ITS2	CAGAGAGG+AGAGTAGA	910	1	30.8	70.06	N708	CAGAGAGG	N504	AGAGTAGA
40-1004153947	45	S_NO_213_ITS2	GCTAGGGT+AGAGTAGA	11846	7	32.11	75.4	N709	GCTAGGGT	N504	AGAGTAGA
40-1004153947	46	S_NO_214_ITS2	CGAGGCTG+AGAGTAGA	9028	5	32.02	75.13	N710	CGAGGCTG	N504	AGAGTAGA
40-1004153947	47	S_NO_230_ITS2	AAGAGGCA+AGAGTAGA	10369	6	31.81	74.2	N711	AAGAGGCA	N504	AGAGTAGA
40-1004153947	48	S_NO_231_ITS2	GTAGAGGA+AGAGTAGA	17108	10	32.09	75.34	N712	GTAGAGGA	N504	AGAGTAGA
40-1004153947	49	S_NO_232_ITS2	TAAGGCGA+GTAAGGAC	16235	10	32.46	76.71	N701	TAAGGCGA	N505	GTAAGGAC
40-1004153947	50	NC	CGTACTAG+GTAAGGAC	58	0	31.09	71.56	N702	CGTACTAG	N505	GTAAGGAC
40-1004153947	51	S_NO_241_ITS2	AGGCAGAA+GTAAGGAC	5058	3	30.35	69.11	N703	AGGCAGAA	N505	GTAAGGAC
40-1004153947	52	NC	TCCTGAGC+GTAAGGAC	92	0	31.68	74.12	N704	TCCTGAGC	N505	GTAAGGAC
40-1004153947	53	S_NO_267_ITS2	GGACTCCT+GTAAGGAC	11470	7	32.81	78.18	N705	GGACTCCT	N505	GTAAGGAC
40-1004153947	54	S_NO_269_ITS2	TAGGCATG+GTAAGGAC	7374	4	32.52	76.95	N706	TAGGCATG	N505	GTAAGGAC
40-1004153947	55	S_NO_283_ITS2	GTGTGTAG+GTAAGGAC	5854	4	29.87	66.51	N707	GTGTGTAG	N505	GTAAGGAC
40-1004153947	56	S_NO_284_ITS2	CAGAGAGG+GTAAGGAC	10319	6	32.4	76.48	N708	CAGAGAGG	N505	GTAAGGAC
40-1004153947	57	S_NO_285_ITS2	GCTAGGGT+GTAAGGAC	10200	6	32.48	76.79	N709	GCTAGGGT	N505	GTAAGGAC
40-1004153947	58	S_NO_286_ITS2	CGAGGCTG+GTAAGGAC	9483	6	32.22	75.81	N710	CGAGGCTG	N505	GTAAGGAC
40-1004153947	59	S_NO_287_ITS2	AAGAGGCA+GTAAGGAC	12127	7	32.39	76.45	N711	AAGAGGCA	N505	GTAAGGAC
40-1004153947	60	S_NO_288_ITS2	GTAGAGGA+GTAAGGAC	12205	7	32.51	76.9	N712	GTAGAGGA	N505	GTAAGGAC
40-1004153947	61	S_NO_289_ITS2	TAAGGCGA+ACTGCATA	18739	11	32.43	76.73	N701	TAAGGCGA	N506	ACTGCATA
40-1004153947	62	S_NO_290_ITS2	CGTACTAG+ACTGCATA	12274	7	32.69	77.55	N702	CGTACTAG	N506	ACTGCATA
40-1004153947	63	S_NO_291_ITS2	AGGCAGAA+ACTGCATA	17319	10	32.62	77.49	N703	AGGCAGAA	N506	ACTGCATA
40-1004153947	64	S_NO_296_ITS2	TCCTGAGC+ACTGCATA	13852	8	32.82	78.33	N704	TCCTGAGC	N506	ACTGCATA
40-1004153947	65	S_NO_297_ITS2	GGACTCCT+ACTGCATA	5191	3	30.04	67.8	N705	GGACTCCT	N506	ACTGCATA
40-1004153947	66	S_NO_298_ITS2	TAGGCATG+ACTGCATA	6962	4	31.96	74.79	N706	TAGGCATG	N506	ACTGCATA
40-1004153947	67	S_NO_300_ITS2	GTGTGTAG+ACTGCATA	1705	1	30.71	69.57	N707	GTGTGTAG	N506	ACTGCATA
40-1004153947	68	S_NO_301_ITS2	CAGAGAGG+ACTGCATA	5945	4	29.99	67.86	N708	CAGAGAGG	N506	ACTGCATA
40-1004153947	69	S_NO_302_ITS2	GCTAGGGT+ACTGCATA	6769	4	30.15	68.37	N709	GCTAGGGT	N506	ACTGCATA
40-1004153947	70	S_NO_303_ITS2	CGAGGCTG+ACTGCATA	6320	4	29	64.44	N710	CGAGGCTG	N506	ACTGCATA
40-1004153947	71	S_NO_304_ITS2	AAGAGGCA+ACTGCATA	8338	5	28.41	61.96	N711	AAGAGGCA	N506	ACTGCATA
40-1004153947	72	S_NO_305_ITS2	GTAGAGGA+ACTGCATA	4875	3	31.39	72.75	N712	GTAGAGGA	N506	ACTGCATA
40-1004153947	73	S_NO_306_ITS2	TAAGGCGA+AAGGACTA	15682	9	31.89	74.87	N701	TAAGGCGA	N507	AAGGACTA
40-1004153947	74	S_NO_308_ITS2	CGTACTAG+AAGGACTA	1194	1	30.85	70.77	N702	CGTACTAG	N507	AAGGACTA
40-1004153947	75	S_NO_313_ITS2	AGGCAGAA+AAGGACTA	25234	15	32.9	78.59	N703	AGGCAGAA	N507	AAGGACTA
40-1004153947	76	S_NO_314_ITS2	TCCTGAGC+AAGGACTA	10159	6	32.02	75.32	N704	TCCTGAGC	N507	AAGGACTA
40-1004153947	77	S_NO_316_ITS2	GGACTCCT+AAGGACTA	11709	7	32.48	76.89	N705	GGACTCCT	N507	AAGGACTA
40-1004153947	78	S_NO_318_ITS2	TAGGCATG+AAGGACTA	9880	6	32.54	77.19	N706	TAGGCATG	N507	AAGGACTA
40-1004153947	79	S_NO_319_ITS2	GTGTGTAG+AAGGACTA	8975	5	31.13	71.55	N707	GTGTGTAG	N507	AAGGACTA
40-1004153947	80	S_NO_322_ITS2	CAGAGAGG+AAGGACTA	8617	5	32.18	75.94	N708	CAGAGAGG	N507	AAGGACTA
40-1004153947	81	S_NO_323_ITS2	GCTAGGGT+AAGGACTA	5492	3	29.55	66.04	N709	GCTAGGGT	N507	AAGGACTA
40-1004153947	82	S_NO_324_ITS2	CGAGGCTG+AAGGACTA	4959	3	31.41	73.62	N710	CGAGGCTG	N507	AAGGACTA
40-1004153947	83	S_NO_325_ITS2	AAGAGGCA+AAGGACTA	9533	6	32.45	76.59	N711	AAGAGGCA	N507	AAGGACTA
40-1004153947	84	S_NO_326_ITS2	GTAGAGGA+AAGGACTA	16255	10	32.96	78.9	N712	GTAGAGGA	N507	AAGGACTA
40-1004153947	85	S_NO_327_ITS2	TAAGGCGA+CTAAGCCT	9290	6	32.61	77.35	N701	TAAGGCGA	N508	CTAAGCCT
40-1004153947	86	S_NO_328_ITS2	CGTACTAG+CTAAGCCT	17005	10	32.93	78.7	N702	CGTACTAG	N508	CTAAGCCT
40-1004153947	87	S_NO_329_ITS2	AGGCAGAA+CTAAGCCT	16465	10	32.85	78.4	N703	AGGCAGAA	N508	CTAAGCCT
40-1004153947	88	S_NO_330_ITS2	TCCTGAGC+CTAAGCCT	11455	7	32.99	78.92	N704	TCCTGAGC	N508	CTAAGCCT
40-1004153947	89	S_NO_331_ITS2	GGACTCCT+CTAAGCCT	16679	10	32.98	78.98	N705	GGACTCCT	N508	CTAAGCCT
40-1004153947	90	S_NO_332_ITS2	TAGGCATG+CTAAGCCT	6426	4	32.45	76.68	N706	TAGGCATG	N508	CTAAGCCT
40-1004153947	91	S_NO_333_ITS2	GTGTGTAG+CTAAGCCT	6000	4	31.91	74.48	N707	GTGTGTAG	N508	CTAAGCCT
40-1004153947	92	S_NO_334_ITS2	CAGAGAGG+CTAAGCCT	13928	8	32.8	78.2	N708	CAGAGAGG	N508	CTAAGCCT
40-1004153947	93	S_NO_335_ITS2	GCTAGGGT+CTAAGCCT	8992	5	32.34	76.27	N709	GCTAGGGT	N508	CTAAGCCT
40-1004153947	94	S_NO_336_ITS2	CGAGGCTG+CTAAGCCT	5451	3	31.79	74.23	N710	CGAGGCTG	N508	CTAAGCCT
40-1004153947	95	S_NO_337_ITS2	AAGAGGCA+CTAAGCCT	9130	5	32.23	75.95	N711	AAGAGGCA	N508	CTAAGCCT
40-1004153947	96	S_NO_338_ITS2	GTAGAGGA+CTAAGCCT	6629	4	31.84	74.2	N712	GTAGAGGA	N508	CTAAGCCT
40-1004153947	97	S_NO_341_ITS2	TAAGGCGA+CGTCTAAT	6928	4	29.07	64.5	N701	TAAGGCGA	N510	CGTCTAAT
40-1004153947	98	S_NO_343_ITS2	CGTACTAG+CGTCTAAT	9607	6	32.58	77.52	N702	CGTACTAG	N510	CGTCTAAT
40-1004153947	99	S_NO_344_ITS2	AGGCAGAA+CGTCTAAT	10657	6	32.8	78.26	N703	AGGCAGAA	N510	CGTCTAAT
40-1004153947	100	S_NO_345_ITS2	TCCTGAGC+CGTCTAAT	7142	4	32.97	78.9	N704	TCCTGAGC	N510	CGTCTAAT
40-1004153947	101	S_NO_346_ITS2	GGACTCCT+CGTCTAAT	7015	4	32.91	78.59	N705	GGACTCCT	N510	CGTCTAAT
40-1004153947	102	S_NO_347_ITS2	TAGGCATG+CGTCTAAT	6396	4	32.81	78.21	N706	TAGGCATG	N510	CGTCTAAT
40-1004153947	103	S_NO_348_ITS2	GTGTGTAG+CGTCTAAT	2780	2	30.98	70.85	N707	GTGTGTAG	N510	CGTCTAAT
40-1004153947	104	S_NO_349_ITS2	CAGAGAGG+CGTCTAAT	7141	4	32.96	78.9	N708	CAGAGAGG	N510	CGTCTAAT
40-1004153947	105	S_NO_350_ITS2	GCTAGGGT+CGTCTAAT	6375	4	32.95	78.83	N709	GCTAGGGT	N510	CGTCTAAT
40-1004153947	106	S_NO_365_ITS2	CGAGGCTG+CGTCTAAT	3151	2	28.34	62.2	N710	CGAGGCTG	N510	CGTCTAAT
40-1004153947	107	S_NO_371_ITS2	AAGAGGCA+CGTCTAAT	6034	4	27.67	59.68	N711	AAGAGGCA	N510	CGTCTAAT
40-1004153947	108	S_NO_372_ITS2	GTAGAGGA+CGTCTAAT	6664	4	32.54	77.16	N712	GTAGAGGA	N510	CGTCTAAT
40-1004153947	109	S_NO_373_ITS2	TAAGGCGA+TCTCTCCG	9688	6	32.57	77.36	N701	TAAGGCGA	N511	TCTCTCCG
40-1004153947	110	S_NO_376_ITS2	CGTACTAG+TCTCTCCG	2248	1	28.83	63.6	N702	CGTACTAG	N511	TCTCTCCG
40-1004153947	111	S_NO_380_ITS2	AGGCAGAA+TCTCTCCG	13214	8	32.59	77.46	N703	AGGCAGAA	N511	TCTCTCCG
40-1004153947	112	S_NO_383_ITS2	TCCTGAGC+TCTCTCCG	8890	5	32.79	78.14	N704	TCCTGAGC	N511	TCTCTCCG
40-1004153947	113	S_NO_384_ITS2	GGACTCCT+TCTCTCCG	8612	5	32.74	77.94	N705	GGACTCCT	N511	TCTCTCCG
40-1004153947	114	S_NO_388_ITS2	TAGGCATG+TCTCTCCG	9321	6	32.19	76.01	N706	TAGGCATG	N511	TCTCTCCG
40-1004153947	115	S_NO_389_ITS2	GTGTGTAG+TCTCTCCG	6839	4	31.21	71.87	N707	GTGTGTAG	N511	TCTCTCCG
40-1004153947	116	S_NO_390_ITS2	CAGAGAGG+TCTCTCCG	5122	3	31.79	74.06	N708	CAGAGAGG	N511	TCTCTCCG
40-1004153947	117	S_NO_391_ITS2	GCTAGGGT+TCTCTCCG	6137	4	31.75	74.08	N709	GCTAGGGT	N511	TCTCTCCG
40-1004153947	118	S_NO_392_ITS2	CGAGGCTG+TCTCTCCG	5456	3	27.05	57.14	N710	CGAGGCTG	N511	TCTCTCCG
40-1004153947	119	S_NO_393_ITS2	AAGAGGCA+TCTCTCCG	3839	2	29.23	65.45	N711	AAGAGGCA	N511	TCTCTCCG
40-1004153947	120	S_NO_394_ITS2	GTAGAGGA+TCTCTCCG	3230	2	30.94	70.79	N712	GTAGAGGA	N511	TCTCTCCG
40-1004153947	121	S_NO_405_ITS2	TAAGGCGA+TCGACTAG	6859	4	28.77	63.45	N701	TAAGGCGA	N513	TCGACTAG
40-1004153947	122	S_NO_406_ITS2	CGTACTAG+TCGACTAG	10543	6	32.72	77.98	N702	CGTACTAG	N513	TCGACTAG
40-1004153947	123	S_NO_407_ITS2	AGGCAGAA+TCGACTAG	10359	6	32.3	76.29	N703	AGGCAGAA	N513	TCGACTAG
40-1004153947	124	S_NO_408_ITS2	TCCTGAGC+TCGACTAG	9526	6	32.99	78.97	N704	TCCTGAGC	N513	TCGACTAG
40-1004153947	125	S_NO_409_ITS2	GGACTCCT+TCGACTAG	11258	7	33.06	79.25	N705	GGACTCCT	N513	TCGACTAG
40-1004153947	126	S_NO_410_ITS2	TAGGCATG+TCGACTAG	8673	5	32.34	76.31	N706	TAGGCATG	N513	TCGACTAG
40-1004153947	127	S_NO_412_ITS2	GTGTGTAG+TCGACTAG	7285	4	31.11	71.43	N707	GTGTGTAG	N513	TCGACTAG
40-1004153947	128	S_NO_413_ITS2	CAGAGAGG+TCGACTAG	10429	6	32.83	78.38	N708	CAGAGAGG	N513	TCGACTAG
40-1004153947	129	S_NO_421_ITS2	GCTAGGGT+TCGACTAG	3012	2	28.05	60.96	N709	GCTAGGGT	N513	TCGACTAG
40-1004153947	130	S_NO_428_ITS2	CGAGGCTG+TCGACTAG	7110	4	32.87	78.48	N710	CGAGGCTG	N513	TCGACTAG
40-1004153947	131	MR­­­1_ITS2	AAGAGGCA+TCGACTAG	6286	4	32.02	75.01	N711	AAGAGGCA	N513	TCGACTAG
40-1004153947	132	VPC­1_ITS2	GTAGAGGA+TCGACTAG	5203	3	31.98	74.88	N712	GTAGAGGA	N513	TCGACTAG
40-1004153947	133	Inaki1_sheep_ITS2	TAAGGCGA+TTCTAGCT	9449	6	32.16	75.54	N701	TAAGGCGA	N515	TTCTAGCT
40-1004153947	134	Pablo_VPC­2_ITS2	CGTACTAG+TTCTAGCT	7506	5	32.26	75.97	N702	CGTACTAG	N515	TTCTAGCT
40-1004153947	135	Downlands-1_ITS2	AGGCAGAA+TTCTAGCT	6847	4	32.09	75.33	N703	AGGCAGAA	N515	TTCTAGCT
40-1004153947	137	Mock Mix 1_ITS2	GGACTCCT+TTCTAGCT	13876	8	32.09	75.78	N705	GGACTCCT	N515	TTCTAGCT
40-1004153947	138	Mock Mix 1_ITS2	TAGGCATG+TTCTAGCT	7835	5	31.71	74.14	N706	TAGGCATG	N515	TTCTAGCT
40-1004153947	139	Mock Mix 2_ITS2	GTGTGTAG+TTCTAGCT	4853	3	28.13	60.82	N707	GTGTGTAG	N515	TTCTAGCT
40-1004153947	140	Mock Mix 2_ITS2	CAGAGAGG+TTCTAGCT	3679	2	28.11	60.94	N708	CAGAGAGG	N515	TTCTAGCT
40-1004153947	141	Mock Mix 3_ITS2	GCTAGGGT+TTCTAGCT	4013	2	27.77	59.65	N709	GCTAGGGT	N515	TTCTAGCT
40-1004153947	142	Mock Mix 3_ITS2	CGAGGCTG+TTCTAGCT	6255	4	27.15	57.61	N710	CGAGGCTG	N515	TTCTAGCT
40-1004153947	143	Mock Mix 4_ITS2	AAGAGGCA+TTCTAGCT	8003	5	31.58	73.75	N711	AAGAGGCA	N515	TTCTAGCT
40-1004153947	144	Mock Mix 4_ITS2	GTAGAGGA+TTCTAGCT	9893	6	31.9	75.01	N712	GTAGAGGA	N515	TTCTAGCT
40-1004153947	145	Mock Mix 5_ITS2	TAAGGCGA+CCTAGAGT	8433	5	26.73	55.97	N701	TAAGGCGA	N516	CCTAGAGT
40-1004153947	146	Mock Mix 5_ITS2	CGTACTAG+CCTAGAGT	7061	4	26.77	56.15	N702	CGTACTAG	N516	CCTAGAGT
40-1004153947	147	Mock Mix 6_ITS2	AGGCAGAA+CCTAGAGT	14402	9	31.76	74.46	N703	AGGCAGAA	N516	CCTAGAGT
40-1004153947	148	Mock Mix 6_ITS2	TCCTGAGC+CCTAGAGT	10374	6	31.74	74.24	N704	TCCTGAGC	N516	CCTAGAGT
40-1004153947	149	Mock Mix 7_ITS2	GGACTCCT+CCTAGAGT	11046	7	31.83	74.75	N705	GGACTCCT	N516	CCTAGAGT
40-1004153947	150	Mock Mix 7_ITS2	TAGGCATG+CCTAGAGT	7802	5	31.8	74.49	N706	TAGGCATG	N516	CCTAGAGT
40-1004153947	151	Mock Mix 8_ITS2	GTGTGTAG+CCTAGAGT	5376	3	31.12	71.7	N707	GTGTGTAG	N516	CCTAGAGT
40-1004153947	152	Mock Mix 8_ITS2	CAGAGAGG+CCTAGAGT	12576	8	31.48	73.48	N708	CAGAGAGG	N516	CCTAGAGT
40-1004153947	153	Mock Mix 9_ITS2	GCTAGGGT+CCTAGAGT	3257	2	24.88	48.77	N709	GCTAGGGT	N516	CCTAGAGT
40-1004153947	154	Mock Mix 9_ITS2	CGAGGCTG+CCTAGAGT	5799	3	25.62	52	N710	CGAGGCTG	N516	CCTAGAGT
40-1004153947	155	Mock Mix 10_ITS2	AAGAGGCA+CCTAGAGT	6247	4	25.26	50.62	N711	AAGAGGCA	N516	CCTAGAGT
40-1004153947	156	Mock Mix 10_ITS2	GTAGAGGA+CCTAGAGT	4333	3	26.62	55.59	N712	GTAGAGGA	N516	CCTAGAGT
40-1004153947	157	Mock Mix 11_ITS2	TAAGGCGA+GCGTAAGA	10038	6	24.69	48.18	N701	TAAGGCGA	N517	GCGTAAGA
40-1004153947	158	Mock Mix 11_ITS2	CGTACTAG+GCGTAAGA	8471	5	24.81	48.64	N702	CGTACTAG	N517	GCGTAAGA
40-1004153947	159	Mock Mix 12_ITS2	AGGCAGAA+GCGTAAGA	7720	5	25.65	51.79	N703	AGGCAGAA	N517	GCGTAAGA
40-1004153947	160	Mock Mix 12_ITS2	TCCTGAGC+GCGTAAGA	4469	3	27.64	59.06	N704	TCCTGAGC	N517	GCGTAAGA
40-1004153947	161	Mock Mix 13_ITS2	GGACTCCT+GCGTAAGA	11137	7	31.16	72.21	N705	GGACTCCT	N517	GCGTAAGA
40-1004153947	162	Mock Mix 13_ITS2	TAGGCATG+GCGTAAGA	8790	5	31	71.46	N706	TAGGCATG	N517	GCGTAAGA
40-1004153947	163	Mock Mix 14_ITS2	GTGTGTAG+GCGTAAGA	4925	3	28.21	60.63	N707	GTGTGTAG	N517	GCGTAAGA
40-1004153947	164	Mock Mix 14_ITS2	CAGAGAGG+GCGTAAGA	8295	5	29.46	65.72	N708	CAGAGAGG	N517	GCGTAAGA
40-1004153947	165	Mock Mix 15_ITS2	GCTAGGGT+GCGTAAGA	8145	5	29.65	66.44	N709	GCTAGGGT	N517	GCGTAAGA
40-1004153947	166	Mock Mix 15_ITS2	CGAGGCTG+GCGTAAGA	6929	4	29.09	64.45	N710	CGAGGCTG	N517	GCGTAAGA
40-1004153947	167	Mock Mix 16_ITS2	AAGAGGCA+GCGTAAGA	7163	4	30.14	68.23	N711	AAGAGGCA	N517	GCGTAAGA
40-1004153947	168	Mock Mix 16_ITS2	GTAGAGGA+GCGTAAGA	6987	4	29.87	67.32	N712	GTAGAGGA	N517	GCGTAAGA
40-1004153947	169	Mock Mix 17_ITS2	TAAGGCGA+CTATTAAG	10379	6	30.23	68.78	N701	TAAGGCGA	N518	CTATTAAG
40-1004153947	170	Mock Mix 17	CGTACTAG+CTATTAAG	7320	4	29.26	65.35	N702	CGTACTAG	N518	CTATTAAG
40-1004153947	171	Mock Mix 18_ITS2	AGGCAGAA+CTATTAAG	10206	6	30.48	69.7	N703	AGGCAGAA	N518	CTATTAAG
40-1004153947	172	Mock Mix 18_ITS2	TCCTGAGC+CTATTAAG	7700	5	31.11	72.1	N704	TCCTGAGC	N518	CTATTAAG
40-1004153947	173	Mock Mix 19_ITS2	GGACTCCT+CTATTAAG	8546	5	30.05	68.24	N705	GGACTCCT	N518	CTATTAAG
40-1004153947	174	Mock Mix 19_ITS2	TAGGCATG+CTATTAAG	6199	4	30.37	69.31	N706	TAGGCATG	N518	CTATTAAG
40-1004153947	175	Mock Mix 20_ITS2	GTGTGTAG+CTATTAAG	8708	5	31.05	71.64	N707	GTGTGTAG	N518	CTATTAAG
40-1004153947	176	Mock Mix 20_ITS2	CAGAGAGG+CTATTAAG	11133	7	31.35	73.05	N708	CAGAGAGG	N518	CTATTAAG
40-1004153947	177	Mock Mix 21_ITS2	GCTAGGGT+CTATTAAG	9325	6	29.43	65.96	N709	GCTAGGGT	N518	CTATTAAG
40-1004153947	178	Mock Mix 21_ITS2	CGAGGCTG+CTATTAAG	6291	4	29.59	66.55	N710	CGAGGCTG	N518	CTATTAAG
40-1004153947	179	Mock Mix 22_ITS2	AAGAGGCA+CTATTAAG	7082	4	29.48	66.09	N711	AAGAGGCA	N518	CTATTAAG
40-1004153947	180	Mock Mix 22_ITS2	GTAGAGGA+CTATTAAG	6341	4	29.49	66.2	N712	GTAGAGGA	N518	CTATTAAG
40-1004153947	181	Mock Mix 23_ITS2	TAAGGCGA+AAGGCTAT	9751	6	28.45	62.35	N701	TAAGGCGA	N520	AAGGCTAT
40-1004153947	182	Mock Mix 23_ITS2	CGTACTAG+AAGGCTAT	6639	4	28.67	63.06	N702	CGTACTAG	N520	AAGGCTAT
40-1004153947	183	Mock Mix 24_ITS2	AGGCAGAA+AAGGCTAT	10770	6	28.95	64.03	N703	AGGCAGAA	N520	AAGGCTAT
40-1004153947	184	Mock Mix 24_ITS2	TCCTGAGC+AAGGCTAT	6015	4	29.66	66.63	N704	TCCTGAGC	N520	AAGGCTAT
40-1004153947	185	Mock Mix 25_ITS2	GGACTCCT+AAGGCTAT	12108	7	32.18	75.7	N705	GGACTCCT	N520	AAGGCTAT
40-1004153947	186	Mock Mix 25_ITS2	TAGGCATG+AAGGCTAT	6165	4	31.86	74.36	N706	TAGGCATG	N520	AAGGCTAT
40-1004153947	382	NC	ACTGAGCG+AAGGCTAT	710	0	29.56	67.27	N724	ACTGAGCG	N520	AAGGCTAT
40-1004153947	383	NC	CCTAAGAC+AAGGCTAT	703	0	29.72	67.75	N726	CCTAAGAC	N520	AAGGCTAT
40-1004153947	384	NC	CGATCAGT+AAGGCTAT	526	0	28.44	62.83	N727	CGATCAGT	N520	AAGGCTAT
