# Supplementary material for: Development of a qPCR assay for Fasciola spp. identification and a deep amplicon sequencing method for differentiation of fluke species in UK livestock
Source: PLoS Negl Trop Dis. 2026 Feb 17;20(2):e0014006. doi: 10.1371/journal.pntd.0014006 (PMC12928598; doi:10.1371/journal.pntd.0014006)
Supplement: S6 Table — (XLSX) [file pntd.0014006.s012.xlsx]

## Sheet: comparison_techniques
Sr No.	MiSeq No	Collection date	Sample No.	Host animal	EPG	Pooled/Individual	History of Fluke	Morphology*	PCR	qPCR (replicates)	Mean Cq	Sanger seq (ITS2)	MiSeq (FH)	MiSeq (CD)
1	1	2023-02-14	5	Cattle	Cd (4)	Y	Y	CD	+	-/-/-	-	PSQ	+	+		EPG	Eggs per grams of faecal material
2	2	2023-02-14	6	Cattle	Cd (20)	Y	Y	CD	+	-/-/-	-	CD	+	+		PSQ	Poor sequence quality
3	3	2023-02-28	12	Cattle	Cd (60)	N	Y	CD	+	-/-/-	-	CD	+	+		CD	Calicophoron daubneyi
4	4	2023-02-28	13	Cattle	Cd (10)	N	Y	CD	+	-/-/-	-	CD	-	+		FH	Fasciola hepatica
5	5	2023-02-28	14	Cattle	Cd (28)	N	Y	CD	-	+/-/-	37.11	FH	+	+		PA	Paramphistoma
6	6	2023-02-28	15	Cattle	Fh (2)	N	Y	FH	+	+/+/-	38.02	FH	+	+		ND	DNA extraction failure
7	7	2023-02-28	16	Cattle	Cd (30)	N	Y	CD	-	-/-/-	-	PSQ	-	+		NP	Not performed
8	8	2023-02-28	17	Cattle	TBC (2)	N	Y	TBD	+	+/-/-	37.7	CD	+	+		TBD	Unidentified flukes
9	9	2023-03-01	20	Sheep	Cd (2)	Y	Y	CD	+	-/-/-	-	CD	-	+		Y	History of fluke
10	10	2023-03-01	21	Sheep	TBC (4)	Y	Y	TBD	+	-/-/-	-	PSQ	No reads	No reads		N	No history of fluke
11	11	2023-03-01	22	Sheep	Fh (2)	Y	Y	FH	+	+/+/-	37.57	PSQ	+	+		Unknown	Unknown history of fluke
12	12	2023-03-01	24	Sheep	Cd (2)	Y	Y	CD	+	-/-/-	-	PSQ	+	+
13	13	2023-03-13	27	Cattle	TBC (2)	N	Y	TBD	-	+/-/-	38.01	PSQ	+	+
14	14	2023-03-20	32	Cattle	Cd (4)	Y	Unknown	CD	+	-/+/-	36.97	CD	+	+
15	15	2023-03-25	33	Sheep	Cd (1)	N	Y	CD	+	+/+/+	38.08	PSQ	+	+
16	16	2023-03-25	34	Sheep	Cd (2)	N	Y	CD	+	-/-/-	-	PSQ	-	+
17	17	2023-03-25	36	Sheep	TBC (2)	N	Y	TBD	+	-/-/-	-	PSQ	+	+
18	18	2023-03-28	38	Cattle	TBC (1)	N	Y	TBD	+	+/+/+	34.67	PSQ	+	+
19	19	2023-03-28	40	Cattle	Cd (2)	N	Y	CD	+	-/+/-	38.66	PSQ	+	-
20	20	2023-02-28	43	Cattle	Cd (13)	N	Y	CD	+	-/-/-	-	CD	-	+
21	21	2023-02-28	44	Cattle	Cd (6)	N	Y	CD	+	-/-/+	38.3	CD	-	+
22	22	2023-02-28	45	Cattle	Cd (17)	N	Y	CD	+	-/-/-	-	CD	-	+
23	23	2023-02-28	46	Cattle	Cd (4)	N	Y	CD	+	-/-/-	-	CD	-	+
24	24	2023-02-28	47	Cattle	Cd (3)	N	Y	CD	-	-/-/-	-	PA	+	-
25	25	2023-02-28	48	Cattle	Cd (3)	N	Y	CD	+	-/-/-	-	CD	-	+
26	26	2023-03-29	49	Sheep	Fh (2)	Y	Y	FH	+	-/-/-	-	PSQ	No reads	No reads
27	27	2023-03-03	60	Cattle	Fh (10)	Y	Y	FH	+	-/-/-	-	PSQ	+	+
28	28	2023-03-03	61	Sheep	Fh (50)	Y	Y	FH	+	-/-/-	-	CD	-	+
29	29	2023-03-03	62	Sheep	Fh (170)	Y	Y	FH	+	-/-/-	-	CD	-	+
30	30	2023-04-03	67	Sheep	Fh (20)	Y	Y	FH	+	-/-/-	-	CD	-	+
31	31	2023-03-28	74	Sheep	Fh (100)	N	N	FH	+	+/+/+	26.64	FH	+	-
32	32	2023-03-31	75	Sheep	Cd/Fh (1/120)	N	Y	CD/FH	+	+/+/+	29.76	FH	+	+
33	33	2023-04-03	86	Cattle	Cd (5)	N	Y	CD	+	-/-/-	-	CD	-	+
34	34	2023-04-10	103	Cattle	Cd (1)	N	Y	CD	+	-/-/-	-	PSQ	-	+
35	35	2023-04-17	120	Sheep	Cd (26)	N	N	CD	+	-/-/-	-	CD	-	+
36	36	2023-04-19	122	Cattle	Cd (7)	N	Y	CD	+	-/-/-	-	CD	-	+
37	37	2023-04-18	131	Cattle	Cd/Fh (13/15)	Y	N	CD/Fh	+	-/-/-	-	CD	+	+
38	38	2023-04-24	137	Sheep	Cd (7)	N	N	CD	+	-/-/-	-	PSQ	-	+
39	39	2023-10-13	194	Sheep	Cd (5)	N	N	CD	+	-/-/-	-	PSQ	-	+
40	40	2023-10-13	195	Sheep	Cd (9)	N	N	CD	+	-/-/-	-	CD	-	+
41	ND	2023-10-16	200	Sheep	Fh (5)	N	N	FH	ND	ND	ND	ND	ND	ND
42	41	2023-10-16	202	Sheep	Fh (20)	N	N	FH	-	-/-/-	-	PSQ	No reads	No reads
43	42	2023-10-16	203	Sheep	Fh (5)	N	N	FH	+	-/-/-	-	PSQ	-	+
44	44	2023-10-16	205	Sheep	Cd (10)	N	N	CD	-	-/-/-	-	PSQ	-	+
45	45	2023-11-05	213	Sheep	Cd (21)	N	Y	CD	+	-/-/-	-	CD	-	+
46	46	2023-11-05	214	Sheep	Cd (15)	N	Y	CD	+	-/-/-	-	CD	-	+
47	47	2023-11-19	230	Sheep	TBC (4)	Y	Y	TBD	+	-/-/+	37.3	CD	+	+
48	48	2023-11-19	231	Sheep	TBC (9)	Y	Y	TBD	+	-/-/+	37.35	CD	+	+
49	49	2023-11-19	232	Sheep	TBC (1)	Y	Y	TBD	+	+/+/-	35.82	CD	+	+
50	ND	2023-11-28	240	Cattle	Fh (90)	N	Y	FH	ND	ND	ND	ND	ND	ND
51	51	2023-11-28	241	Cattle	Fh (15)	N	Y	FH	-	-/+/+	34.41	PSQ	+	+
52	ND	2023-11-26	242	Sheep	TBC (5)	ND	Y	TBD	ND	ND	ND	ND	ND	ND
53	53	2023-12-13	267	Sheep	Cd (17)	N	Y	CD	+	+/+/+	36.99	CD	-	+
54	54	2023-12-13	269	Sheep	Cd (8)	N	Y	CD	+	+/+/+	36.99	CD	-	+
55	55	2024-01-04	283	Cattle	Fh (43)	Y	Y	FH	+	+/+/+	32.64	CD	-	+
56	56	2024-01-04	284	Cattle	Fh (38)	Y	Y	FH	+	+/+/+	31.27	CD	-	+
57	57	2024-01-04	285	Cattle	Fh (15)	Y	Y	FH	NP	+/+/+	31.99	NP	+	+
58	58	2024-01-04	286	Cattle	Cd/Fh (10/42)	Y	Y	CD/FH	+	+/+/+	35.88	CD	-	+
59	59	2024-01-04	287	Cattle	Fh (18)	Y	Y	FH	+	+/+/+	35.2	CD	+	+
60	60	2024-01-04	288	Cattle	Cd/Fh (10/150)	Y	Y	CD/FH	+	+/+/+	33.36	CD	+	+
61	61	2024-01-10	289	Sheep	TBC (2)	Y	Y	TBD	+	+/+/-	35.14	CD	+	+
62	62	2024-01-10	290	Sheep	TBC (3)	Y	Y	TBD	+	+/+/-	36.62	PSQ	+	+
63	63	2024-01-10	291	Sheep	TBC (4)	Y	Y	TBD	+	+/+/-	33.97	CD	-	+
64	64	2024-01-23	296	Cattle	Fh (100)	Y	Y	FH	+	-/-/-	-	CD	-	+
65	65	2024-01-23	297	Sheep	Fh (2)	Y	Y	FH	-	+/+/-	38.21	PSQ	+	-
66	66	2024-01-23	298	Sheep	Fh (4)	Y	Y	FH	+	+/+/+	28.03	PSQ	+	+
67	67	2024-01-23	300	Sheep	Fh (4)	Y	Y	FH	+	+/+/+	27.99	FH	+	-
68	68	2024-01-30	301	Cattle	TBC (10)	N	N	TBD	+	-/-/-	-	CD	+	+
69	69	2024-01-30	302	Cattle	TBC (14)	N	N	TBD	+	-/-/-	-	FH	+	+
70	70	2024-01-30	303	Cattle	TBC (2)	N	N	TBD	+	+/-/-	36.58	FH	+	+
71	71	2024-01-30	304	Cattle	TBC (10)	N	N	TBD	-	-/-/-	-	PSQ	+	+
72	72	2024-01-30	305	Cattle	TBC (8)	N	N	TBD	-	-/-/-	-	PSQ	+	+
73	73	2024-01-30	306	Cattle	TBC (2)	N	N	TBD	+	-/-/-	-	CD	+	+
74	75	2024-02-01	313	Sheep	Fh (20)	N	Y	FH	NP	+/+/+	36.7	NP	+	+
75	76	2024-02-01	314	Sheep	Fh (8)	N	Y	FH	+	+/-/-	38	CD	+	+
76	77	2024-02-01	316	Sheep	Fh (18)	N	Y	FH	NP	NP	NP	NP	+	+
77	78	2024-02-01	318	Sheep	Fh (4)	N	Y	FH	+	+/-/-	38.31	CD	+	+
78	80	2024-02-02	322	Sheep	Fh (31)	Y	Y	FH	+	+/+/-	28.01	PSQ	+	+
79	81	2024-02-02	323	Sheep	Fh (5)	Y	Y	FH	+	+/+/-	32.62	PSQ	+	-
80	82	2024-02-02	324	Sheep	Fh (20)	Y	Y	FH	-	+/-/-	37.37	PSQ	-	+
81	83	2024-02-02	325	Sheep	Fh/ TBC (84/4)	Y	Y	FH/TBD	+	+/+/-	24.91	PSQ	+	+
82	84	2024-02-04	326	Cattle	Fh (24)	Y	Unknown	FH	-	+/+/-	37.22	CD	+	+
83	85	2024-02-04	327	Cattle	Fh (36)	Y	Unknown	FH	+	-/-/-	-	PSQ	-	+
84	86	2024-02-04	328	Cattle	Fh (10)	Y	Unknown	FH	NP	+/-/-	38.07	NP	+	+
85	87	2024-02-04	329	Cattle	Fh (72)	Y	Unknown	FH	+	-/-/-	-	CD	-	+
86	88	2024-02-04	330	Cattle	Fh (33)	Y	Unknown	FH	+	+/-/-	39.4	CD	+	+
87	89	2024-02-04	331	Cattle	Fh (8)	Y	Unknown	FH	+	+/-/-	34.87	CD	+	+
88	90	2024-02-01	332	Sheep	Fh (146)	Y	Y	FH	+	+/+/-	24.34	CD	+	+
89	91	2024-02-01	333	Sheep	Fh (23)	Y	Y	FH	+	+/+/+	25.57	CD	+	+
90	92	2024-02-01	334	Sheep	Fh (74)	Y	Y	FH	NP	-/-/-	-	NP	+	+
91	93	2024-02-01	335	Sheep	Fh (22)	Y	Y	FH	+	+/+/+	29.78	CD	+	+
92	94	2024-02-01	336	Sheep	Fh (24)	Y	N	FH	+	+/+/+	28.32	PSQ	+	+
93	95	2024-02-01	337	Sheep	Fh (12)	Y	Unknown	FH	+	-/-/-	-	CD	-	+
94	96	2024-02-01	338	Sheep	Fh (9)	Y	Y	FH	+	+/+/+	24.48	PSQ	+	-
95	97	2024-02-15	341	Cattle	Fh (2)	N	Y	FH	-	-/-/-	-	CD	+	+
96	98	2024-02-15	343	Cattle	Fh (2)	N	Y	FH	+	-/-/-	-	CD	+	+
97	99	2024-02-15	344	Cattle	Fh (3)	N	Y	FH	+	-/-/-	-	CD	+	+
98	100	2024-02-15	345	Cattle	Fh (96)	N	Y	FH	+	NP	NP	CD	+	+
99	101	2024-02-15	346	Cattle	Fh (20)	N	Y	FH	+	+/+/+	25.56	CD	+	+
100	102	2024-02-15	347	Cattle	Fh (34)	N	Y	FH	+	+/+/+	27.89	CD	+	+
101	103	2024-02-15	348	Cattle	Fh (18)	N	Y	FH	+	-/-/-	-	CD	-	+
102	104	2024-02-15	349	Cattle	Fh (30)	N	Y	FH	+	+/-/-	38.21	PSQ	+	+
103	105	2024-02-15	350	Cattle	Fh (12)	N	Y	FH	+	-/-/-	-	CD	-	+
104	106	2024-03-08	365	Cattle	Fh (12)	Y	Y	FH	-	-/-/-	-	PSQ	-	+
105	107	2024-03-11	371	Cattle	Fh (4)	N	Y	FH	-	-/-/-	-	PSQ	+	+
106	108	2024-03-19	372	Cattle	Fh (21)	N	N	FH	-	-/-/-	-	PSQ	-	+
107	109	2024-03-19	373	Cattle	Fh (17)	N	N	FH	-	-/-/-	-	PSQ	-	+
108	110	2024-03-22	376	Sheep	Fh (6)	Y	Y	FH	+	-/-/-	-	PSQ	+	-
109	111	2024-04-04	380	Cattle	Fh (2)	N	Y	FH	+	-/-/-	-	CD	-	+
110	112	2024-03-26	383	Sheep	Fh (16)	Y	Y	FH	+	+/+/+	26.27	CD	+	+
111	113	2024-03-26	384	Sheep	Fh (22)	Y	Y	FH	+	-/-/-	-	CD	-	+
112	114	2024-04-08	388	Sheep	Fh (1)	Y	Y	FH	+	-/-/-	-	CD	-	+
113	115	2024-04-08	389	Sheep	Fh (6)	Y	Y	FH	+	-/-/-	-	CD	-	+
114	116	2024-04-18	390	Sheep	Fh (315)	N	Y	FH	+	+/+/+	21.15	PSQ	+	-
115	117	2024-04-18	391	Sheep	Fh (16)	N	Y	FH	+	-/+/-	30.69	FH	+	-
116	118	2024-04-18	392	Sheep	Fh (24)	N	Y	FH	+	-/-/-	-	FH	+	-
117	119	2024-04-18	393	Sheep	Fh (2)	Y	Y	FH	+	+/+/+	31.63	FH	+	-
118	120	2024-04-18	394	Sheep	Fh (4)	Y	Y	FH	+	+/-/-	38.86	FH	+	-
119	121	2024-04-25	405	Cattle	TBC (2)	Y	Unknown	TBD	+	-/-/-	-	PSQ	-	+
120	122	2024-04-25	406	Cattle	TBC (2)	Y	Unknown	TBD	+	-/-/-	-	CD	-	+
121	123	2024-04-25	407	Cattle	TBC (9)	Y	Unknown	TBD	+	+/+/+	25.26	PSQ	+	+
122	124	2024-04-25	408	Cattle	TBC (420)	Y	Unknown	TBD	+	+/+/+	27.27	CD	+	+
123	125	2024-04-25	409	Cattle	Fh (144)	N	Unknown	FH	+	-/-/-	-	CD	-	+
124	126	2024-04-24	410	Cattle	Fh (46)	N	Unknown	FH	+	-/-/-	-	CD	-	+
125	127	2024-04-24	412	Sheep	Fh (3)	Y	Unknown	FH	+	-/-/-	-	CD	-	+
126	128	2024-04-24	413	Sheep	Fh (2)	Y	Unknown	FH	+	-/-/-	-	PSQ	-	+
127	129	2024-04-30	421	Cattle	Fh (1)	Y	Unknown	FH	+	-/-/-	-	PSQ	-	+
128	130	2024-04-28	428	Cattle	Fh (25)	N	Y	FH	+	-/-/-	-	CD	-	+
Details of qPCR applied on fluke eggs negatve samples
Sr No.		Collection date	Sample No.	Host animal	Eggs / 10G	Pooled/Individual	History of Fluke	Morphology*	PCR	qPCR (replicates)	Mean Cq	Sanger seq (ITS2)	MiSeq (FH)	MiSeq (CD)
1		2022-12-02	1	Water Buffalo	0	N	Unknown	-	NP	-/-/-	-	NP	NP	NP
2		2022-12-02	3	Cattle	0	N	Unknown	-	NP	-/-/-	-	NP	NP	NP
3		2023-02-20	8	Cattle	0	N	N	-	NP	-/-/-	-	NP	NP	NP
4		2023-03-07	19	Sheep	0	Y	Y	-	NP	+/+/+	26.39	NP	NP	NP
5		2023-03-07	23	Sheep	0	Y	Y	-	NP	-/-/-	-	NP	NP	NP
6		2023-03-07	25	Sheep	0	Y	Y	-	NP	-/-/-	-	NP	NP	NP
7		2023-03-20	30	Sheep	0	Y	Unknown	-	NP	-/-/-	-	NP	NP	NP
8		2023-03-28	33	Sheep	0	Y	N	-	NP	-/-/-	-	NP	NP	NP
9		2023-03-29	41	Cattle	0	N	Y	-	NP	-/-/-	-	NP	NP	NP
10		2023-03-30	51	Sheep	0	Y	Y	-	NP	-/-/-	-	NP	NP	NP
11		2023-04-04	57	Sheep	0	Y	N	-	NP	-/-/-	-	NP	NP	NP
12		2023-04-11	64	Sheep	0	Y	Y	-	NP	-/-/-	-	NP	NP	NP
13		2023-03-30	70	Sheep	0	N	N	-	NP	-/-/-	-	NP	NP	NP
14		2023-04-14	76	Sheep	0	N	N	-	NP	-/-/-	-	NP	NP	NP
15		2023-04-14	98	Sheep	0	N	Y	-	NP	-/-/-	-	NP	NP	NP
16		2023-04-14	100	Sheep	0	N	Y	-	NP	-/-/-	-	NP	NP	NP
17		2023-05-23	156	Sheep	0	N	N	-	NP	-/-/-	-	NP	NP	NP
18		2023-11-10	216	Sheep	0	N	Y	-	NP	-/-/-	-	NP	NP	NP
19		2023-11-17	224	Cattle	0	N	Unknown	-	NP	-/-/-	-	NP	NP	NP
20		2023-11-23	229	Sheep	0	Y	Y	-	NP	-/-/-	-	NP	NP	NP
21		2023-12-04	249	Sheep	0	N	Y	-	NP	-/-/-	-	NP	NP	NP
22		2023-12-13	262	Cattle	0	N	Unknown	-	NP	-/-/-	-	NP	NP	NP
23		2023-12-18	268	Sheep	0	N	Y	-	NP	-/-/-	-	NP	NP	NP
24		22/12/2023	277	Cattle	0	Unknown	N	-	NP	-/-/-	-	NP	NP	NP
25		2024-12-01	293	Sheep	0	Y	Y	-	NP	-/-/-	-	NP	NP	NP
26		2024-02-02	315	Sheep	0	N	Y	-	NP	-/-/-	-	NP	NP	NP
27		2024-02-19	353	Cattle	0	Y	Unknown	-	NP	-/-/-	-	NP	NP	NP
28		2024-03-04	359	Sheep	0	N	Unknown	-	NP	-/-/-	-	NP	NP	NP
29		2024-03-04	358	Sheep	0	N	Unknown	-	NP	-/-/-	-	NP	NP	NP
30		2024-04-29	386	Cattle	0	N	Unknown	-	NP	-/-/-	-	NP	NP	NP
